# Supplementary material for: Ancestral neuronal receptors are bacterial accessory toxins
Source: Nat Commun. 2026 Feb 14;17:2753. doi: 10.1038/s41467-026-69246-x (PMC13018210; doi:10.1038/s41467-026-69246-x)
Supplement: Supplementary file 3 — Supplementary Data 1 [file 41467_2026_69246_MOESM3_ESM.xlsx]

## Sheet: Table1
id	isolate name	NCBI assembly accession	species	phylum	class	order	family	genus	NCBI taxonomy id	type strain flag	country	year
572276	KCTC 12899	GCA_017377855.1	Acanthopleuribacter pedis	Acidobacteriota	Holophagae	Acanthopleuribacterales	Acanthopleuribacteraceae	Acanthopleuribacter	442870	assembly from type material	Japan	2003
564352	M133	GCA_017498545.1	Sulfidibacter corallicola	Acidobacteriota	Holophagae	Acanthopleuribacterales	Acanthopleuribacteraceae	Sulfidibacter	2818388	assembly from type material	China	2018
518502	CCTCC AA2014009	GCA_015160855.1	Streptomyces ferrugineus	Actinomycetota	Actinomycetes	Kitasatosporales	Streptomycetaceae	Streptomyces	1413221	assembly from type material	China	2020
68395	URHD0024	GCA_000426185.1	Cellulomonas sp.	Actinomycetota	Actinomycetes	Micrococcales	Cellulomonadaceae	Cellulomonas	1302620
376689	DSM 45622	GCA_004216915.1	Motilibacter rhizosphaerae	Actinomycetota	Actinomycetes	Motilibacterales	Motilibacteraceae	Motilibacter	598652	assembly from type material
299126	DY32-46	GCA_003344865.1	Euzebya pacifica	Actinomycetota	Nitriliruptoria	Euzebyales	Euzebyaceae	Euzebya	1608957	assembly from type material
285430	DSW09	GCA_003073135.1	Euzebya rosea	Actinomycetota	Nitriliruptoria	Euzebyales	Euzebyaceae	Euzebya	2052804	assembly from type material	China	2015
68960	URHD0082	GCA_000425945.1	Candidatus Solirubrobacter pratensis	Actinomycetota	Thermoleophilia	Solirubrobacterales	Solirubrobacteraceae	Solirubrobacter	1298857	assembly from type material
504536	CPCC 204708	GCA_003344625.2	Solirubrobacter deserti	Actinomycetota	Thermoleophilia	Solirubrobacterales	Solirubrobacteraceae	Solirubrobacter	2282478		China	2016
327293	DSM 14954	GCA_003633755.1	Solirubrobacter pauli	Actinomycetota	Thermoleophilia	Solirubrobacterales	Solirubrobacteraceae	Solirubrobacter	166793	assembly from type material	USA
269849	CW14	GCA_002163815.1	Bacillus inaquosorum	Bacillota	Bacilli	Bacillales	Bacillaceae	Bacillus	483913		China	2011
395473	CHY01	GCA_006170445.1	Brevibacillus dissolubilis	Bacillota	Bacilli	Bacillales	Paenibacillaceae	Brevibacillus	1844116	assembly from type material	China	2013
309819	CECT 7287	GCA_003386235.1	Cohnella phaseoli	Bacillota	Bacilli	Bacillales	Paenibacillaceae	Cohnella	456490
237994	CIP 111063	GCA_002237815.1	Cohnella sp.	Bacillota	Bacilli	Bacillales	Paenibacillaceae	Cohnella	1955714		India	2014
284858	SGD-V74	GCA_003001675.1	Cohnella sp.	Bacillota	Bacilli	Bacillales	Paenibacillaceae	Cohnella	1938751
573072	LGH	GCA_017671885.1	Cohnella sp.	Bacillota	Bacilli	Bacillales	Paenibacillaceae	Cohnella	1619153		China	2014
579480	GbtcB17	GCA_019091135.1	Cohnella sp.	Bacillota	Bacilli	Bacillales	Paenibacillaceae	Cohnella	2824762		China	2019
730400	SS4	GCA_025369935.1	Paenibacillus andongensis	Bacillota	Bacilli	Bacillales	Paenibacillaceae	Paenibacillus	2975482	assembly from type material	South Korea	2021
400961	SYSU_K30003	GCA_005765165.1	Paenibacillus antri	Bacillota	Bacilli	Bacillales	Paenibacillaceae	Paenibacillus	2582848	assembly from type material	China	2016
177186	M63	GCA_001619725.1	Paenibacillus elgii	Bacillota	Bacilli	Bacillales	Paenibacillaceae	Paenibacillus	189691		Malaysia	2011
337651	NBRC 100335	GCA_004000865.1	Paenibacillus elgii	Bacillota	Bacilli	Bacillales	Paenibacillaceae	Paenibacillus	1349776	assembly from type material	South Korea
453091	LMG 24465	GCA_010686645.1	Paenibacillus elgii	Bacillota	Bacilli	Bacillales	Paenibacillaceae	Paenibacillus	189691		South Korea	2007
468823	SWL-W8	GCA_010894335.1	Paenibacillus elgii	Bacillota	Bacilli	Bacillales	Paenibacillaceae	Paenibacillus	189691		China	2016
530170	CGMCC 1.15178	GCA_014641075.1	Paenibacillus nasutitermitis	Bacillota	Bacilli	Bacillales	Paenibacillaceae	Paenibacillus	1652958	assembly from type material
177204	1ZS3-15	GCA_001653565.1	Paenibacillus oryzisoli	Bacillota	Bacilli	Bacillales	Paenibacillaceae	Paenibacillus	1850517	assembly from type material	China	2013
477917	LMG 31461	GCA_013141695.1	Paenibacillus plantarum	Bacillota	Bacilli	Bacillales	Paenibacillaceae	Paenibacillus	2654975	assembly from type material	Belgium	2017
477907	LMG 31363	GCA_013204845.1	Paenibacillus qinlingensis	Bacillota	Bacilli	Bacillales	Paenibacillaceae	Paenibacillus	1837343		China	2014
730391	N5-1-1-5	GCA_024722015.1	Paenibacillus radicis (ex Xue et al. 2023)	Bacillota	Bacilli	Bacillales	Paenibacillaceae	Paenibacillus	2972489	assembly from type material	China	2020
301069	SMB1	GCA_003233845.1	Paenibacillus sambharensis	Bacillota	Bacilli	Bacillales	Paenibacillaceae	Paenibacillus	1803190	assembly from type material	India	2015
68827	JC66	GCA_000285515.1	Paenibacillus senegalensis	Bacillota	Bacilli	Bacillales	Paenibacillaceae	Paenibacillus	1033743	assembly from type material	Senegal
730399	SCIV0701	GCA_024623455.1	Paenibacillus soyae	Bacillota	Bacilli	Bacillales	Paenibacillaceae	Paenibacillus	2969249	assembly from type material	China	2019
152076	Soil766	GCA_001428105.1	Paenibacillus sp.	Bacillota	Bacilli	Bacillales	Paenibacillaceae	Paenibacillus	1736404		Germany	2013
208908	CL123	GCA_900101595.1	Paenibacillus sp.	Bacillota	Bacilli	Bacillales	Paenibacillaceae	Paenibacillus	1761875
224553	UNCCL117	GCA_900119055.1	Paenibacillus sp.	Bacillota	Bacilli	Bacillales	Paenibacillaceae	Paenibacillus	1502764
634515	DSM 19409	GCA_021532315.1	Paenibacillus tarimensis	Bacillota	Bacilli	Bacillales	Paenibacillaceae	Paenibacillus	416012	assembly from type material	China	2007
1082	K	GCA_000020805.1	Anaeromyxobacter sp.	Myxococcota	Myxococcia	Myxococcales	Anaeromyxobacteraceae	Anaeromyxobacter	447217
650356	SG22	GCA_022690685.1	Anaeromyxobacter terrae	Myxococcota	Myxococcia	Myxococcales	Anaeromyxobacteraceae	Anaeromyxobacter	2925406	assembly from type material	China	2022
60364	DSM 2262	GCA_000335475.2	Cystobacter fuscus	Myxococcota	Myxococcia	Myxococcales	Archangiaceae	Cystobacter	1242864	assembly from type material
173092	DSM 14724	GCA_000737315.1	Hyalangium minutum	Myxococcota	Myxococcia	Myxococcales	Archangiaceae	Hyalangium	394096	assembly from type material		2013
322275	CA043D	GCA_003611695.1	Corallococcus carmarthensis	Myxococcota	Myxococcia	Myxococcales	Myxococcaceae	Corallococcus	2316728	assembly from type material	UK	2016
466663	CA046B	GCA_013116625.1	Corallococcus carmarthensis	Myxococcota	Myxococcia	Myxococcales	Myxococcaceae	Corallococcus	2316728		UK	2016
322265	AB043A	GCA_003611585.1	Corallococcus exercitus	Myxococcota	Myxococcia	Myxococcales	Myxococcaceae	Corallococcus	2316736	assembly from type material	UK	2016
466667	AB016	GCA_012985275.1	Corallococcus exiguus	Myxococcota	Myxococcia	Myxococcales	Myxococcaceae	Corallococcus	83462		UK	2016
466668	AB031	GCA_012985225.1	Corallococcus exiguus	Myxococcota	Myxococcia	Myxococcales	Myxococcaceae	Corallococcus	83462		UK	2016
466669	AB051	GCA_012985245.1	Corallococcus exiguus	Myxococcota	Myxococcia	Myxococcales	Myxococcaceae	Corallococcus	83462		UK	2016
466670	CA048	GCA_012985235.1	Corallococcus exiguus	Myxococcota	Myxococcia	Myxococcales	Myxococcaceae	Corallococcus	83462		UK	2016
475974	AB032A	GCA_013155175.1	Corallococcus exiguus	Myxococcota	Myxococcia	Myxococcales	Myxococcaceae	Corallococcus	83462		UK	2016
475975	AB038A	GCA_013155195.1	Corallococcus exiguus	Myxococcota	Myxococcia	Myxococcales	Myxococcaceae	Corallococcus	83462		UK	2016
475976	AB039A	GCA_013155575.1	Corallococcus exiguus	Myxococcota	Myxococcia	Myxococcales	Myxococcaceae	Corallococcus	83462		UK	2016
475977	AM006	GCA_013248865.1	Corallococcus exiguus	Myxococcota	Myxococcia	Myxococcales	Myxococcaceae	Corallococcus	83462		UK	2016
475978	AM007	GCA_013248925.1	Corallococcus exiguus	Myxococcota	Myxococcia	Myxococcales	Myxococcaceae	Corallococcus	83462		UK	2016
475979	CA046D	GCA_013248915.1	Corallococcus exiguus	Myxococcota	Myxococcia	Myxococcales	Myxococcaceae	Corallococcus	83462		UK	2016
322260	AB004	GCA_003612255.1	Corallococcus sp.	Myxococcota	Myxococcia	Myxococcales	Myxococcaceae	Corallococcus	2316714		UK	2016
322261	AB011P	GCA_003611605.1	Corallococcus sp.	Myxococcota	Myxococcia	Myxococcales	Myxococcaceae	Corallococcus	2316735		UK	2016
322262	AB030	GCA_003668965.1	Corallococcus sp.	Myxococcota	Myxococcia	Myxococcales	Myxococcaceae	Corallococcus	2316716		UK	2016
322263	AB032C	GCA_003668935.1	Corallococcus sp.	Myxococcota	Myxococcia	Myxococcales	Myxococcaceae	Corallococcus	2316717		UK	2016
322264	AB038B	GCA_003668955.1	Corallococcus sp.	Myxococcota	Myxococcia	Myxococcales	Myxococcaceae	Corallococcus	2316718		UK	2016
322266	AB045	GCA_003668895.1	Corallococcus sp.	Myxococcota	Myxococcia	Myxococcales	Myxococcaceae	Corallococcus	2316719		UK	2016
322274	CA041A	GCA_003612075.1	Corallococcus sp.	Myxococcota	Myxococcia	Myxococcales	Myxococcaceae	Corallococcus	2316727		UK	2016
333577	AB018	GCA_003986945.1	Corallococcus sp.	Myxococcota	Myxococcia	Myxococcales	Myxococcaceae	Corallococcus	2316715		UK	2016
605470	EGB	GCA_019968905.1	Corallococcus sp.	Myxococcota	Myxococcia	Myxococcales	Myxococcaceae	Corallococcus	1521117		China	2016
681822	QH3KD-4-1	GCA_024198215.1	Myxococcus qinghaiensis	Myxococcota	Myxococcia	Myxococcales	Myxococcaceae	Myxococcus	2906758	assembly from type material	China	2017
469370	CA032A	GCA_010894405.1	Pyxidicoccus caerfyrddinensis	Myxococcota	Myxococcia	Myxococcales	Myxococcaceae	Pyxidicoccus	2709663	assembly from type material	UK	2016
469368	DSM 14698	GCA_012933655.1	Pyxidicoccus fallax	Myxococcota	Myxococcia	Myxococcales	Myxococcaceae	Pyxidicoccus	394095	assembly from type material	Germany
478420	CA059B	GCA_013155555.1	Pyxidicoccus fallax	Myxococcota	Myxococcia	Myxococcales	Myxococcaceae	Pyxidicoccus	394095		UK	2016
575726	SCPEA002	GCA_017301735.1	Pyxidicoccus parkwaysis	Myxococcota	Myxococcia	Myxococcales	Myxococcaceae	Pyxidicoccus	2813578	assembly from type material	USA	2020
682816	QH1ED-7-1	GCA_024198175.1	Pyxidicoccus xibeiensis	Myxococcota	Myxococcia	Myxococcales	Myxococcaceae	Pyxidicoccus	2906759	assembly from type material	China	2020
910	DSM 14365	GCA_000024805.1	Haliangium ochraceum	Myxococcota		Haliangiales	Kofleriaceae	Haliangium	502025	assembly from type material	Japan
169541	DSM 436	GCA_000601485.1	Chondromyces apiculatus	Myxococcota		Polyangiales	Polyangiaceae	Chondromyces	1192034
213084	Cm c5	GCA_001189295.1	Chondromyces crocatus	Myxococcota		Polyangiales	Polyangiaceae	Chondromyces	52	assembly from type material
914	So ce 56	GCA_000067165.1	Sorangium cellulosum	Myxococcota		Polyangiales	Polyangiaceae	Sorangium	448385
68069	So0157-2	GCA_000418325.1	Sorangium cellulosum	Myxococcota		Polyangiales	Polyangiaceae	Sorangium	1254432
183260	So0007-03	GCA_001589215.1	Sorangium cellulosum	Myxococcota		Polyangiales	Polyangiaceae	Sorangium	56		China	2003
281654	So ce26	GCA_002950945.1	Sorangium cellulosum	Myxococcota		Polyangiales	Polyangiaceae	Sorangium	56
341848	So ceGT47	GCA_004135735.1	Sorangium cellulosum	Myxococcota		Polyangiales	Polyangiaceae	Sorangium	56
341849	So ce836	GCA_004135755.1	Sorangium cellulosum	Myxococcota		Polyangiales	Polyangiaceae	Sorangium	56
636233	MSr10575	GCA_021631985.1	Sandaracinus amylolyticus	Myxococcota		Polyangiales	Sandaracinaceae	Sandaracinus	927083		Germany	2016
320653	NML970147	GCA_003703475.1	Allofranklinella schreckenbergeri	Pseudomonadota	Betaproteobacteria	Burkholderiales	Comamonadaceae	Allofranklinella	1076744	assembly from type material	Canada	1997
501808	S00124	GCA_014207855.1	Comamonas odontotermitis	Pseudomonadota	Betaproteobacteria	Burkholderiales	Comamonadaceae	Comamonas	379895		USA
501809	S00229	GCA_014207945.1	Comamonas odontotermitis	Pseudomonadota	Betaproteobacteria	Burkholderiales	Comamonadaceae	Comamonas	379895		USA
605455	WLL	GCA_020080045.1	Comamonas odontotermitis	Pseudomonadota	Betaproteobacteria	Burkholderiales	Comamonadaceae	Comamonas	379895		China	2018
301051	Marseille-P4747	GCA_900240305.1	Ottowia massiliensis	Pseudomonadota	Betaproteobacteria	Burkholderiales	Comamonadaceae	Ottowia	2045302	assembly from type material
238009	NML97-0112	GCA_002285255.1	Vandammella animalimorsus	Pseudomonadota	Betaproteobacteria	Burkholderiales	Comamonadaceae	Vandammella	2029117		Canada	1997
238011	NML120219	GCA_002285335.1	Vandammella animalimorsus	Pseudomonadota	Betaproteobacteria	Burkholderiales	Comamonadaceae	Vandammella	2029117		Canada	2012
238013	NML91-0036	GCA_002288875.1	Vandammella animalimorsus	Pseudomonadota	Betaproteobacteria	Burkholderiales	Comamonadaceae	Vandammella	2029117		Canada	1991
238014	NML91-0035	GCA_002288865.1	Vandammella animalimorsus	Pseudomonadota	Betaproteobacteria	Burkholderiales	Comamonadaceae	Vandammella	2029117		Canada	1991
320652	NML180582	GCA_003703375.1	Vandammella animalimorsus	Pseudomonadota	Betaproteobacteria	Burkholderiales	Comamonadaceae	Vandammella	2029117		Canada	2018
495130	STM-7	GCA_013423785.1	Chitinibacter fontanus	Pseudomonadota	Betaproteobacteria	Neisseriales	Chitinibacteraceae	Chitinibacter	1737446	assembly from type material	Taiwan	2015
369512	HX-2-15	GCA_005048205.1	Chitiniphilus eburneus	Pseudomonadota	Betaproteobacteria	Neisseriales	Chitinibacteraceae	Chitiniphilus	2571148	assembly from type material	China	2019
60346	DSM 23277	GCA_000374805.1	Chitiniphilus shinanonensis	Pseudomonadota	Betaproteobacteria	Neisseriales	Chitinibacteraceae	Chitiniphilus	1121280	assembly from type material	Japan
296382	Bin11-node4	GCA_003333305.1	Candidatus Colwellia aromaticivorans	Pseudomonadota	Gammaproteobacteria	Alteromonadales	Colwelliaceae	Colwellia	2267621		Brazil	2016
425478	ML27	GCA_009362845.1	Ostreibacterium oceani	Pseudomonadota	Gammaproteobacteria	Cardiobacteriales	Ostreibacteriaceae	Ostreibacterium	2654998	assembly from type material	China	2018
60510	S89	GCA_000220505.2	Microbulbifer agarilyticus	Pseudomonadota	Gammaproteobacteria	Cellvibrionales	Microbulbiferaceae	Microbulbifer	1042377
222382	CGMCC 1.7063	GCA_900129095.1	Microbulbifer donghaiensis	Pseudomonadota	Gammaproteobacteria	Cellvibrionales	Microbulbiferaceae	Microbulbifer	494016	assembly from type material
529765	LMG 26125	GCA_014904815.1	Microbulbifer taiwanensis	Pseudomonadota	Gammaproteobacteria	Cellvibrionales	Microbulbiferaceae	Microbulbifer	986746	assembly from type material	China	2020
58684	Nc 4	GCA_000024725.1	Nitrosococcus halophilus	Pseudomonadota	Gammaproteobacteria	Chromatiales	Chromatiaceae	Nitrosococcus	472759	assembly from type material
376876	D1FHS	GCA_004421105.1	Nitrosococcus wardiae	Pseudomonadota	Gammaproteobacteria	Chromatiales	Chromatiaceae	Nitrosococcus	1814290	assembly from type material	China	2008
548801	DSM 207	GCA_016583575.1	Thiocystis violacea	Pseudomonadota	Gammaproteobacteria	Chromatiales	Chromatiaceae	Thiocystis	13725	assembly from type material	Germany
274199	Cad16T	GCA_002813775.1	Candidatus Thiodictyon syntrophicum	Pseudomonadota	Gammaproteobacteria	Chromatiales	Chromatiaceae	Thiodictyon	1166950	assembly from type material	Switzerland	2001
328522	XJ16	GCA_001614315.2	Halofilum ochraceum	Pseudomonadota	Gammaproteobacteria	Chromatiales	Ectothiorhodospiraceae	Halofilum	1611323	assembly from type material	China	2014
215835	DSM 14787	GCA_000321415.2	Thioalkalivibrio nitratireducens	Pseudomonadota	Gammaproteobacteria	Chromatiales	Ectothiorhodospiraceae	Thioalkalivibrio	1255043	assembly from type material
215836	ARh 1	GCA_000227685.3	Thioalkalivibrio paradoxus	Pseudomonadota	Gammaproteobacteria	Chromatiales	Ectothiorhodospiraceae	Thioalkalivibrio	713585	assembly from type material
204277	G_E	GCA_001709035.1	Candidatus Thiodiazotropha endoloripes	Pseudomonadota	Gammaproteobacteria	Chromatiales	Sedimenticolaceae	Candidatus Thiodiazotropha	1818881		Italy	2010
649573	skMP5	GCA_000953855.3	Mizugakiibacter sediminis	Pseudomonadota	Gammaproteobacteria	Lysobacterales	Rhodanobacteraceae	Mizugakiibacter	1475481	assembly from type material
734125	BL	GCA_025717065.1	Tahibacter soli	Pseudomonadota	Gammaproteobacteria	Lysobacterales	Rhodanobacteraceae	Tahibacter	2983605	assembly from type material	South Korea	2021
400612	KRF1	GCA_003994235.2	Candidatus Methylobacter oryzae	Pseudomonadota	Gammaproteobacteria	Methylococcales	Methylococcaceae	Methylobacter	2497749		India	2017
376627	917	GCA_004363855.1	Methylocaldum sp.	Pseudomonadota	Gammaproteobacteria	Methylococcales	Methylococcaceae	Methylocaldum	2485163		USA
452733	BRCS4	GCA_009749305.1	Methylocaldum sp.	Pseudomonadota	Gammaproteobacteria	Methylococcales	Methylococcaceae	Methylocaldum	2510798		UK	2015
574918	RMAD-M	GCA_017832375.1	Methylocaldum sp.	Pseudomonadota	Gammaproteobacteria	Methylococcales	Methylococcaceae	Methylocaldum	2806557		USA
574919	S3v3	GCA_017833335.1	Methylocaldum sp.	Pseudomonadota	Gammaproteobacteria	Methylococcales	Methylococcaceae	Methylocaldum	2806558		USA
574920	YM2	GCA_017833355.1	Methylocaldum sp.	Pseudomonadota	Gammaproteobacteria	Methylococcales	Methylococcaceae	Methylocaldum	2806559		USA
559427	EFPC2	GCA_016925495.1	Methylococcus sp.	Pseudomonadota	Gammaproteobacteria	Methylococcales	Methylococcaceae	Methylococcus	2812648		USA	2020
649568	KoM1	GCA_000496735.2	Methyloglobulus morosus	Pseudomonadota	Gammaproteobacteria	Methylococcales	Methylococcaceae	Methyloglobulus	1116472	assembly from type material	Germany
400619	SM2	GCA_006483455.1	Methylomonas koyamae	Pseudomonadota	Gammaproteobacteria	Methylococcales	Methylococcaceae	Methylomonas	702114		Japan	2013
420058	GJ1	GCA_008632455.1	Methylomonas rhizoryzae	Pseudomonadota	Gammaproteobacteria	Methylococcales	Methylococcaceae	Methylomonas	2608981	assembly from type material	China	2018
729604	WSC-7	GCA_024505055.1	Methylomonas sp.	Pseudomonadota	Gammaproteobacteria	Methylococcales	Methylococcaceae	Methylomonas	2952227		USA	2018
60503	AML-C10	GCA_000372865.1	Methylosarcina fibrata	Pseudomonadota	Gammaproteobacteria	Methylococcales	Methylococcaceae	Methylosarcina	1132443	assembly from type material	USA	1998
300795	Sph1	GCA_002923755.1	Methylovulum psychrotolerans	Pseudomonadota	Gammaproteobacteria	Methylococcales	Methylococcaceae	Methylovulum	1704499	assembly from type material	Russia	2013
583183	S1L	GCA_018722605.1	Methylovulum psychrotolerans	Pseudomonadota	Gammaproteobacteria	Methylococcales	Methylococcaceae	Methylovulum	1704499		Finland	2019
314983	K1W22B-7	GCA_003428335.1	Solimonas sp.	Pseudomonadota	Gammaproteobacteria	Nevskiales	Nevskiaceae	Solimonas	2303331		China	2014
611465	NBU2979	GCA_019931145.1	Marinicella meishanensis	Pseudomonadota	Gammaproteobacteria	Oceanospirillales	Alcanivoracaceae	Marinicella	2873263	assembly from type material	China	2020
376854	G-116	GCA_004768465.1	Natronospirillum operosum	Pseudomonadota	Gammaproteobacteria	Oceanospirillales	Natronospirillaceae	Natronospirillum	2759953	assembly from type material	Russia	2015
213701	YC6258	GCA_000940805.1	Gynuella sunshinyii	Pseudomonadota	Gammaproteobacteria	Oceanospirillales	Saccharospirillaceae	Gynuella	1445510	assembly from type material
530877	KCTC 22169	GCA_014651855.1	Saccharospirillum salsuginis	Pseudomonadota	Gammaproteobacteria	Oceanospirillales	Saccharospirillaceae	Saccharospirillum	418750	assembly from type material
427425	CLL7-20	GCA_009193265.1	Marinobacter changyiensis	Pseudomonadota	Gammaproteobacteria	Pseudomonadales	Marinobacteraceae	Marinobacter	2604091	assembly from type material	China	2018
336577	NP-4(2019)	GCA_003994855.1	Marinobacter sp.	Pseudomonadota	Gammaproteobacteria	Pseudomonadales	Marinobacteraceae	Marinobacter	2488665			2011
169024	Run_A_D11	GCA_001051235.2	Candidatus Competibacter denitrificans	Pseudomonadota	Gammaproteobacteria		Candidatus Competibacteraceae	Candidatus Competibacter	1400863
195658	TAG-1	GCA_000744415.1	Ghiorsea bivora	Pseudomonadota	Zetaproteobacteria	Mariprofundales		Ghiorsea	1485545	assembly from type material
724713	H1	GCA_026155325.1	Desulfobotulus pelophilus	Thermodesulfobacteriota	Desulfobacteria	Desulfobacterales	Desulfobacteraceae	Desulfobotulus	2823377	assembly from type material	Russia	2017
322317	Tokyo 01	GCA_003851005.1	Desulfonema ishimotonii	Thermodesulfobacteriota	Desulfobacteria	Desulfobacterales	Desulfococcaceae	Desulfonema	45657	assembly from type material	Japan
629502	ASN36	GCA_021654575.1	Desulfoluna limicola	Thermodesulfobacteriota	Desulfobacteria	Desulfobacterales	Desulfolunaceae	Desulfoluna	2810562	assembly from type material	Japan	2019
450580	PL12	GCA_009688945.1	Desulfosarcina alkanivorans	Thermodesulfobacteriota	Desulfobacteria	Desulfobacterales	Desulfosarcinaceae	Desulfosarcina	571177	assembly from type material	Kuwait
785	Hxd3	GCA_000018405.1	Desulfosudis oleivorans	Thermodesulfobacteriota	Desulfobacteria	Desulfobacterales	Desulfosudaceae	Desulfosudis	96561	assembly from type material	Germany
558598	DSM 28570	GCA_016918515.1	Desulfoprunum benzoelyticum	Thermodesulfobacteriota	Desulfobulbia	Desulfobulbales	Desulfobulbaceae	Desulfoprunum	1506996	assembly from type material	Germany	2015
799	AHT2	GCA_000092205.1	Desulfurivibrio alkaliphilus	Thermodesulfobacteriota	Desulfobulbia	Desulfobulbales	Desulfobulbaceae	Desulfurivibrio	589865	assembly from type material	Egypt
59330	JJ	GCA_000179555.1	Solidesulfovibrio fructosivorans	Thermodesulfobacteriota	Desulfovibrionia	Desulfovibrionales	Desulfovibrionaceae	Solidesulfovibrio	596151	assembly from type material	USA
915	MPOB	GCA_000014965.1	Syntrophobacter fumaroxidans	Thermodesulfobacteriota	Syntrophobacteria	Syntrophobacterales	Syntrophobacteraceae	Syntrophobacter	335543	assembly from type material	The Netherlands
477880	Delta3_OalgA1CA_1	GCA_903231505.1	Olavius algarvensis associated proteobacterium Delta 3		Deltaproteobacteria				426688			2013
477881	Delta3_OalgB2SA_1	GCA_903231395.1	Olavius algarvensis associated proteobacterium Delta 3		Deltaproteobacteria				426688		Italy	2013
