# Supplementary material for: Ancestral neuronal receptors are bacterial accessory toxins
Source: Nat Commun. 2026 Feb 14;17:2753. doi: 10.1038/s41467-026-69246-x (PMC13018210; doi:10.1038/s41467-026-69246-x)
Supplement: Supplementary file 4 — Supplementary Data 2 [file 41467_2026_69246_MOESM4_ESM.xlsx]

## Sheet: DOMAINS
Isolate ID	Isolate Name	Species	Phylum	Copy Number	HMM Name	HMM Length	Contig / Frame	Contig Start Position	Contig Stop Position	HMM Start Position	HMM Stop Position	HMM Overlap	HMM E-value
785	Hxd3	Desulfosudis oleivorans	Thermodesulfobacteriota	1	Domain1_FN-plug	244	ISOLATE_785_A0_SEQBINID_49858_1	326321	326564	1	237	97.1311	3.9e-55
785	Hxd3	Desulfosudis oleivorans	Thermodesulfobacteriota	1	Domain2_NHL	329	ISOLATE_785_A0_SEQBINID_49858_1	326650	326925	27	295	81.7629	1.2e-76
785	Hxd3	Desulfosudis oleivorans	Thermodesulfobacteriota	1	Domain3_YD-shell	881	ISOLATE_785_A0_SEQBINID_49858_1	326931	327793	26	880	97.0488	4.5e-225
785	Hxd3	Desulfosudis oleivorans	Thermodesulfobacteriota	2	Domain1_FN-plug	244	ISOLATE_785_A0_SEQBINID_49858_6	855471	855706	1	232	95.082	5.2e-55
785	Hxd3	Desulfosudis oleivorans	Thermodesulfobacteriota	2	Domain2_NHL	329	ISOLATE_785_A0_SEQBINID_49858_6	855729	855997	11	281	82.3708	1.6e-67
785	Hxd3	Desulfosudis oleivorans	Thermodesulfobacteriota	2	Domain3_YD-shell	881	ISOLATE_785_A0_SEQBINID_49858_6	856045	856925	4	880	99.546	1.4e-218
799	AHT2	Desulfurivibrio alkaliphilus	Thermodesulfobacteriota	1	Domain1_FN-plug	244	ISOLATE_799_A0_SEQBINID_50141_1	125792	126034	1	243	99.5902	1.3e-92
799	AHT2	Desulfurivibrio alkaliphilus	Thermodesulfobacteriota	1	Domain2_NHL	329	ISOLATE_799_A0_SEQBINID_50141_1	126033	126162	54	178	37.9939	6e-46
799	AHT2	Desulfurivibrio alkaliphilus	Thermodesulfobacteriota	1	Domain2_NHL	329	ISOLATE_799_A0_SEQBINID_50141_1	126165	126372	8	217	63.8298	2.5e-96
799	AHT2	Desulfurivibrio alkaliphilus	Thermodesulfobacteriota	1	Domain3_YD-shell	881	ISOLATE_799_A0_SEQBINID_50141_1	126375	127257	3	880	99.6595	0
910	DSM 14365	Haliangium ochraceum	Myxococcota	1	Domain1_FN-plug	244	ISOLATE_910_A0_SEQBINID_50379_1	576139	576398	1	240	98.3607	2.9e-56
910	DSM 14365	Haliangium ochraceum	Myxococcota	1	Domain2_NHL	329	ISOLATE_910_A0_SEQBINID_50379_1	576382	576525	34	181	44.9848	3.4e-18
910	DSM 14365	Haliangium ochraceum	Myxococcota	1	Domain3_YD-shell	881	ISOLATE_910_A0_SEQBINID_50379_1	576853	577768	9	881	99.0919	3.7e-215
914	So ce 56	Sorangium cellulosum	Myxococcota	1	Domain1_FN-plug	244	ISOLATE_914_A0_SEQBINID_50388_5	3434828	3435101	1	241	98.7705	2.6e-76
914	So ce 56	Sorangium cellulosum	Myxococcota	1	Domain2_NHL	329	ISOLATE_914_A0_SEQBINID_50388_5	3435116	3435446	9	320	94.8328	4.1e-89
914	So ce 56	Sorangium cellulosum	Myxococcota	1	Domain3_YD-shell	881	ISOLATE_914_A0_SEQBINID_50388_5	3435459	3436347	2	881	99.8865	0
915	MPOB	Syntrophobacter fumaroxidans	Thermodesulfobacteriota	1	Domain1_FN-plug	244	ISOLATE_915_A0_SEQBINID_50389_1	1645435	1645678	1	236	96.7213	7e-48
915	MPOB	Syntrophobacter fumaroxidans	Thermodesulfobacteriota	1	Domain2_NHL	329	ISOLATE_915_A0_SEQBINID_50389_1	1645660	1645821	21	182	49.2401	1.5e-49
915	MPOB	Syntrophobacter fumaroxidans	Thermodesulfobacteriota	1	Domain2_NHL	329	ISOLATE_915_A0_SEQBINID_50389_1	1645834	1646045	66	273	63.2219	8.8e-66
915	MPOB	Syntrophobacter fumaroxidans	Thermodesulfobacteriota	1	Domain3_YD-shell	881	ISOLATE_915_A0_SEQBINID_50389_1	1646059	1646920	12	880	98.6379	9.5e-232
1082	K	Anaeromyxobacter sp.	Myxococcota	1	Domain1_FN-plug	244	ISOLATE_1082_A0_SEQBINID_58857_5	1185426	1185688	1	241	98.7705	1.2e-61
1082	K	Anaeromyxobacter sp.	Myxococcota	1	Domain2_NHL	329	ISOLATE_1082_A0_SEQBINID_58857_5	1185691	1185853	16	177	49.2401	3.8e-34
1082	K	Anaeromyxobacter sp.	Myxococcota	1	Domain2_NHL	329	ISOLATE_1082_A0_SEQBINID_58857_5	1185862	1186094	8	224	65.9574	1.4e-50
1082	K	Anaeromyxobacter sp.	Myxococcota	1	Domain3_YD-shell	881	ISOLATE_1082_A0_SEQBINID_58857_5	1186023	1186898	3	881	99.773	0
58684	Nc 4	Nitrosococcus halophilus	Pseudomonadota	1	Domain1_FN-plug	244	ISOLATE_58684_A0_SEQBINID_13869335_2	651024	651274	1	244	100	1.6e-99
58684	Nc 4	Nitrosococcus halophilus	Pseudomonadota	1	Domain2_NHL	329	ISOLATE_58684_A0_SEQBINID_13869335_2	651281	651591	5	328	98.4802	1.9e-113
58684	Nc 4	Nitrosococcus halophilus	Pseudomonadota	1	Domain3_YD-shell	881	ISOLATE_58684_A0_SEQBINID_13869335_2	651593	652474	1	880	99.8865	0
59330	JJ	Solidesulfovibrio fructosivorans	Thermodesulfobacteriota	1	Domain1_FN-plug	244	ISOLATE_59330_A0_SEQBINID_13923512_6	8502	8737	1	235	96.3115	2.3e-52
59330	JJ	Solidesulfovibrio fructosivorans	Thermodesulfobacteriota	1	Domain2_NHL	329	ISOLATE_59330_A0_SEQBINID_13923512_6	8761	9064	24	323	91.1854	4.9e-52
59330	JJ	Solidesulfovibrio fructosivorans	Thermodesulfobacteriota	1	Domain3_YD-shell	881	ISOLATE_59330_A0_SEQBINID_13923512_6	9077	9934	14	880	98.4109	8.6e-243
59330	JJ	Solidesulfovibrio fructosivorans	Thermodesulfobacteriota	2	Domain1_FN-plug	244	ISOLATE_59330_A0_SEQBINID_13923512_6	12387	12625	1	233	95.4918	9.1e-61
59330	JJ	Solidesulfovibrio fructosivorans	Thermodesulfobacteriota	2	Domain2_NHL	329	ISOLATE_59330_A0_SEQBINID_13923512_6	12642	12954	12	322	94.5289	3.7e-52
59330	JJ	Solidesulfovibrio fructosivorans	Thermodesulfobacteriota	2	Domain3_YD-shell	881	ISOLATE_59330_A0_SEQBINID_13923512_6	12968	13826	12	880	98.6379	3e-233
60346	DSM 23277	Chitiniphilus shinanonensis	Pseudomonadota	1	Domain1_FN-plug	244	ISOLATE_60346_A0_SEQBINID_14124600_6	8139	8377	1	243	99.5902	5.8e-85
60346	DSM 23277	Chitiniphilus shinanonensis	Pseudomonadota	1	Domain2_NHL	329	ISOLATE_60346_A0_SEQBINID_14124600_6	8445	8700	24	273	75.9878	4e-72
60346	DSM 23277	Chitiniphilus shinanonensis	Pseudomonadota	1	Domain3_YD-shell	881	ISOLATE_60346_A0_SEQBINID_14124600_6	8701	9369	1	673	76.3905	1.5e-246
60364	DSM 2262	Cystobacter fuscus	Myxococcota	1	Domain1_FN-plug	244	ISOLATE_60364_A0_SEQBINID_14126652_3	234872	235109	1	236	96.7213	6e-85
60364	DSM 2262	Cystobacter fuscus	Myxococcota	1	Domain2_NHL	329	ISOLATE_60364_A0_SEQBINID_14126652_3	235184	235447	23	276	77.2036	3e-88
60364	DSM 2262	Cystobacter fuscus	Myxococcota	1	Domain3_YD-shell	881	ISOLATE_60364_A0_SEQBINID_14126652_3	235451	236344	7	880	99.2054	0
60503	AML-C10	Methylosarcina fibrata	Pseudomonadota	1	Domain1_FN-plug	244	ISOLATE_60503_A0_SEQBINID_14137566_1	649334	649593	1	244	100	1.6e-91
60503	AML-C10	Methylosarcina fibrata	Pseudomonadota	1	Domain2_NHL	329	ISOLATE_60503_A0_SEQBINID_14137566_1	649582	649717	45	179	41.0334	1.6e-42
60503	AML-C10	Methylosarcina fibrata	Pseudomonadota	1	Domain2_NHL	329	ISOLATE_60503_A0_SEQBINID_14137566_1	649683	649926	33	274	73.5562	2.4e-79
60503	AML-C10	Methylosarcina fibrata	Pseudomonadota	1	Domain3_YD-shell	881	ISOLATE_60503_A0_SEQBINID_14137566_1	649926	650823	1	881	100	0
60503	AML-C10	Methylosarcina fibrata	Pseudomonadota	2	Domain1_FN-plug	244	ISOLATE_60503_A0_SEQBINID_14137566_5	13861	14106	1	243	99.5902	1.4e-84
60503	AML-C10	Methylosarcina fibrata	Pseudomonadota	2	Domain2_NHL	329	ISOLATE_60503_A0_SEQBINID_14137566_5	14111	14427	4	320	96.3526	2.3e-134
60503	AML-C10	Methylosarcina fibrata	Pseudomonadota	2	Domain3_YD-shell	881	ISOLATE_60503_A0_SEQBINID_14137566_5	14445	15341	2	880	99.773	0
60510	S89	Microbulbifer agarilyticus	Pseudomonadota	1	Domain1_FN-plug	244	ISOLATE_60510_A0_SEQBINID_14137716_6	17105	17348	1	243	99.5902	5.9e-89
60510	S89	Microbulbifer agarilyticus	Pseudomonadota	1	Domain2_NHL	329	ISOLATE_60510_A0_SEQBINID_14137716_6	17344	17474	51	175	37.9939	2.1e-36
60510	S89	Microbulbifer agarilyticus	Pseudomonadota	1	Domain2_NHL	329	ISOLATE_60510_A0_SEQBINID_14137716_6	17476	17688	8	217	63.8298	2.1e-82
60510	S89	Microbulbifer agarilyticus	Pseudomonadota	1	Domain3_YD-shell	881	ISOLATE_60510_A0_SEQBINID_14137716_6	17693	18566	6	880	99.319	0
68069	So0157-2	Sorangium cellulosum	Myxococcota	1	Domain1_FN-plug	244	ISOLATE_68069_A0_SEQBINID_17070052_1	4749455	4749700	1	238	97.541	1.6e-86
68069	So0157-2	Sorangium cellulosum	Myxococcota	1	Domain2_NHL	329	ISOLATE_68069_A0_SEQBINID_17070052_1	4749715	4750053	7	320	95.4407	3e-86
68069	So0157-2	Sorangium cellulosum	Myxococcota	1	Domain3_YD-shell	881	ISOLATE_68069_A0_SEQBINID_17070052_1	4750067	4750954	2	880	99.773	0
68395	URHD0024	Cellulomonas sp.	Actinomycetota	1	Domain1_FN-plug	244	ISOLATE_68395_A0_SEQBINID_17092618_5	117430	117669	1	243	99.5902	1.1e-85
68395	URHD0024	Cellulomonas sp.	Actinomycetota	1	Domain2_NHL	329	ISOLATE_68395_A0_SEQBINID_17092618_5	117672	118010	2	328	99.3921	1.3e-105
68395	URHD0024	Cellulomonas sp.	Actinomycetota	1	Domain3_YD-shell	881	ISOLATE_68395_A0_SEQBINID_17092618_5	118013	118882	2	879	99.6595	4.7e-286
68827	JC66	Paenibacillus senegalensis	Bacillota	1	Domain1_FN-plug	244	ISOLATE_68827_A0_SEQBINID_17159551_6	999	1238	1	234	95.9016	2.4e-78
68827	JC66	Paenibacillus senegalensis	Bacillota	1	Domain2_NHL	329	ISOLATE_68827_A0_SEQBINID_17159551_6	1311	1456	81	225	44.0729	1.4e-14
68827	JC66	Paenibacillus senegalensis	Bacillota	1	Domain3_YD-shell	881	ISOLATE_68827_A0_SEQBINID_17159551_6	1577	2094	12	529	58.7968	1e-124
68827	JC66	Paenibacillus senegalensis	Bacillota	1	Domain3_YD-shell	881	ISOLATE_68827_A0_SEQBINID_17159551_6	2137	2510	507	881	42.5653	8.1e-99
68960	URHD0082	Candidatus Solirubrobacter pratensis	Actinomycetota	1	Domain1_FN-plug	244	ISOLATE_68960_A0_SEQBINID_17213610_5	35842	36119	1	242	99.1803	2.1e-72
68960	URHD0082	Candidatus Solirubrobacter pratensis	Actinomycetota	1	Domain2_NHL	329	ISOLATE_68960_A0_SEQBINID_17213610_5	36261	36495	64	274	64.1337	1.6e-45
68960	URHD0082	Candidatus Solirubrobacter pratensis	Actinomycetota	1	Domain3_YD-shell	881	ISOLATE_68960_A0_SEQBINID_17213610_5	36495	37337	1	879	99.773	7.4e-245
152076	Soil766	Paenibacillus sp.	Bacillota	1	Domain1_FN-plug	244	ISOLATE_152076_A0_SEQBINID_31271418_3	50133	50375	1	237	97.1311	3.7e-81
152076	Soil766	Paenibacillus sp.	Bacillota	1	Domain2_NHL	329	ISOLATE_152076_A0_SEQBINID_31271418_3	50441	50637	25	206	55.3191	2.1e-14
152076	Soil766	Paenibacillus sp.	Bacillota	1	Domain3_YD-shell	881	ISOLATE_152076_A0_SEQBINID_31271418_3	50708	51598	5	879	99.319	7.5e-221
152076	Soil766	Paenibacillus sp.	Bacillota	2	Domain1_FN-plug	244	ISOLATE_152076_A0_SEQBINID_31271440_6	13992	14233	1	232	95.082	3.1e-76
152076	Soil766	Paenibacillus sp.	Bacillota	2	Domain2_NHL	329	ISOLATE_152076_A0_SEQBINID_31271440_6	14256	14549	11	292	85.7143	2.6e-30
152076	Soil766	Paenibacillus sp.	Bacillota	2	Domain3_YD-shell	881	ISOLATE_152076_A0_SEQBINID_31271440_6	14602	15480	15	880	98.2974	1.4e-246
152076	Soil766	Paenibacillus sp.	Bacillota	3	Domain1_FN-plug	244	ISOLATE_152076_A0_SEQBINID_31271469_5	72948	73191	1	237	97.1311	4.9e-76
152076	Soil766	Paenibacillus sp.	Bacillota	3	Domain2_NHL	329	ISOLATE_152076_A0_SEQBINID_31271469_5	73207	73533	13	318	93.0091	1.1e-29
152076	Soil766	Paenibacillus sp.	Bacillota	3	Domain3_YD-shell	881	ISOLATE_152076_A0_SEQBINID_31271469_5	73557	74438	13	880	98.5244	1.3e-231
169024	Run_A_D11	Candidatus Competibacter denitrificans	Pseudomonadota	1	Domain1_FN-plug	244	ISOLATE_169024_A0_SEQBINID_35572672_2	23596	23840	1	243	99.5902	2.7e-96
169024	Run_A_D11	Candidatus Competibacter denitrificans	Pseudomonadota	1	Domain2_NHL	329	ISOLATE_169024_A0_SEQBINID_35572672_2	23904	24163	26	273	75.3799	4.2e-87
169024	Run_A_D11	Candidatus Competibacter denitrificans	Pseudomonadota	1	Domain3_YD-shell	881	ISOLATE_169024_A0_SEQBINID_35572672_2	24166	25042	3	880	99.6595	0
169541	DSM 436	Chondromyces apiculatus	Myxococcota	1	Domain1_FN-plug	244	ISOLATE_169541_A0_SEQBINID_35618733_4	48196	48402	39	243	84.0164	6.9e-81
169541	DSM 436	Chondromyces apiculatus	Myxococcota	1	Domain2_NHL	329	ISOLATE_169541_A0_SEQBINID_35618733_4	48404	48736	1	329	100	9.7e-128
169541	DSM 436	Chondromyces apiculatus	Myxococcota	1	Domain3_YD-shell	881	ISOLATE_169541_A0_SEQBINID_35618733_4	48739	49625	2	880	99.773	0
169541	DSM 436	Chondromyces apiculatus	Myxococcota	2	Domain1_FN-plug	244	ISOLATE_169541_A0_SEQBINID_35618743_1	39530	39732	41	241	82.377	2.1e-81
169541	DSM 436	Chondromyces apiculatus	Myxococcota	2	Domain2_NHL	329	ISOLATE_169541_A0_SEQBINID_35618743_1	39736	40068	1	328	99.696	1.4e-133
169541	DSM 436	Chondromyces apiculatus	Myxococcota	2	Domain3_YD-shell	881	ISOLATE_169541_A0_SEQBINID_35618743_1	40072	40952	2	880	99.773	0
169541	DSM 436	Chondromyces apiculatus	Myxococcota	3	Domain1_FN-plug	244	ISOLATE_169541_A0_SEQBINID_35618808_3	11820	12024	41	243	83.1967	7.2e-81
169541	DSM 436	Chondromyces apiculatus	Myxococcota	3	Domain2_NHL	329	ISOLATE_169541_A0_SEQBINID_35618808_3	12026	12358	1	329	100	7.5e-127
169541	DSM 436	Chondromyces apiculatus	Myxococcota	3	Domain3_YD-shell	881	ISOLATE_169541_A0_SEQBINID_35618808_3	12361	13253	2	880	99.773	0
169541	DSM 436	Chondromyces apiculatus	Myxococcota	4	Domain1_FN-plug	244	ISOLATE_169541_A0_SEQBINID_35618848_4	1564	1768	41	243	83.1967	8.6e-83
169541	DSM 436	Chondromyces apiculatus	Myxococcota	4	Domain2_NHL	329	ISOLATE_169541_A0_SEQBINID_35618848_4	1770	2102	1	329	100	2.2e-130
169541	DSM 436	Chondromyces apiculatus	Myxococcota	4	Domain3_YD-shell	881	ISOLATE_169541_A0_SEQBINID_35618848_4	2105	2994	2	880	99.773	0
173092	DSM 14724	Hyalangium minutum	Myxococcota	1	Domain1_FN-plug	244	ISOLATE_173092_A0_SEQBINID_36588392_6	16334	16572	1	241	98.7705	9.4e-107
173092	DSM 14724	Hyalangium minutum	Myxococcota	1	Domain2_NHL	329	ISOLATE_173092_A0_SEQBINID_36588392_6	16577	16904	1	329	100	1.4e-136
173092	DSM 14724	Hyalangium minutum	Myxococcota	1	Domain3_YD-shell	881	ISOLATE_173092_A0_SEQBINID_36588392_6	16906	17799	2	878	99.546	0
177186	M63	Paenibacillus elgii	Bacillota	1	Domain1_FN-plug	244	ISOLATE_177186_A0_SEQBINID_37124481_6	33291	33528	1	237	97.1311	1.1e-81
177186	M63	Paenibacillus elgii	Bacillota	1	Domain2_NHL	329	ISOLATE_177186_A0_SEQBINID_37124481_6	33578	33866	22	280	78.7234	9.4e-26
177186	M63	Paenibacillus elgii	Bacillota	1	Domain3_YD-shell	881	ISOLATE_177186_A0_SEQBINID_37124481_6	33934	34819	12	880	98.6379	6.1e-230
177204	1ZS3-15	Paenibacillus oryzisoli	Bacillota	1	Domain1_FN-plug	244	ISOLATE_177204_A0_SEQBINID_37128330_1	30168	30408	1	238	97.541	1.1e-83
177204	1ZS3-15	Paenibacillus oryzisoli	Bacillota	1	Domain2_NHL	329	ISOLATE_177204_A0_SEQBINID_37128330_1	30507	30677	56	210	47.1125	3.8e-20
177204	1ZS3-15	Paenibacillus oryzisoli	Bacillota	1	Domain3_YD-shell	881	ISOLATE_177204_A0_SEQBINID_37128330_1	30734	31622	7	880	99.2054	2.2e-217
183260	So0007-03	Sorangium cellulosum	Myxococcota	1	Domain1_FN-plug	244	ISOLATE_183260_A0_SEQBINID_37751417_2	1626	1908	1	243	99.5902	6.1e-80
183260	So0007-03	Sorangium cellulosum	Myxococcota	1	Domain2_NHL	329	ISOLATE_183260_A0_SEQBINID_37751417_2	1922	2273	10	323	95.4407	1.2e-81
183260	So0007-03	Sorangium cellulosum	Myxococcota	1	Domain3_YD-shell	881	ISOLATE_183260_A0_SEQBINID_37751417_2	2283	3170	2	881	99.8865	0
195658	TAG-1	Ghiorsea bivora	Pseudomonadota	1	Domain1_FN-plug	244	ISOLATE_195658_A0_SEQBINID_39560175_3	549	705	87	242	63.9344	3.8e-21
195658	TAG-1	Ghiorsea bivora	Pseudomonadota	1	Domain2_NHL	329	ISOLATE_195658_A0_SEQBINID_39560175_3	704	914	53	273	67.1733	1.2e-41
195658	TAG-1	Ghiorsea bivora	Pseudomonadota	1	Domain3_YD-shell	881	ISOLATE_195658_A0_SEQBINID_39560175_3	1026	1905	8	880	99.0919	1e-293
204277	G_E	Candidatus Thiodiazotropha endoloripes	Pseudomonadota	1	Domain1_FN-plug	244	ISOLATE_204277_A0_SEQBINID_40949414_4	48016	48264	1	239	97.9508	6.1e-58
204277	G_E	Candidatus Thiodiazotropha endoloripes	Pseudomonadota	1	Domain2_NHL	329	ISOLATE_204277_A0_SEQBINID_40949414_4	48271	48597	1	318	96.6565	2.3e-81
204277	G_E	Candidatus Thiodiazotropha endoloripes	Pseudomonadota	1	Domain3_YD-shell	881	ISOLATE_204277_A0_SEQBINID_40949414_4	48628	49234	4	599	67.6504	1.3e-167
208908	CL123	Paenibacillus sp.	Bacillota	1	Domain1_FN-plug	244	ISOLATE_208908_A0_SEQBINID_41421338_6	41943	42185	1	237	97.1311	7.4e-86
208908	CL123	Paenibacillus sp.	Bacillota	1	Domain2_NHL	329	ISOLATE_208908_A0_SEQBINID_41421338_6	42254	42515	78	313	71.7325	1.1e-19
208908	CL123	Paenibacillus sp.	Bacillota	1	Domain3_YD-shell	881	ISOLATE_208908_A0_SEQBINID_41421338_6	42539	43422	10	880	98.8649	1.9e-228
208908	CL123	Paenibacillus sp.	Bacillota	2	Domain1_FN-plug	244	ISOLATE_208908_A0_SEQBINID_41421372_4	91	333	1	237	97.1311	3.9e-85
208908	CL123	Paenibacillus sp.	Bacillota	2	Domain2_NHL	329	ISOLATE_208908_A0_SEQBINID_41421372_4	402	635	80	278	60.4863	3.6e-24
208908	CL123	Paenibacillus sp.	Bacillota	2	Domain3_YD-shell	881	ISOLATE_208908_A0_SEQBINID_41421372_4	686	1567	11	880	98.7514	4.3e-224
213084	Cm c5	Chondromyces crocatus	Myxococcota	1	Domain1_FN-plug	244	ISOLATE_213084_A0_SEQBINID_41798035_1	1479330	1479587	1	241	98.7705	7.8e-94
213084	Cm c5	Chondromyces crocatus	Myxococcota	1	Domain2_NHL	329	ISOLATE_213084_A0_SEQBINID_41798035_1	1479591	1479923	1	329	100	1.1e-125
213084	Cm c5	Chondromyces crocatus	Myxococcota	1	Domain3_YD-shell	881	ISOLATE_213084_A0_SEQBINID_41798035_1	1479926	1480806	2	880	99.773	0
213084	Cm c5	Chondromyces crocatus	Myxococcota	2	Domain1_FN-plug	244	ISOLATE_213084_A0_SEQBINID_41798035_1	1628296	1628556	1	241	98.7705	1.6e-92
213084	Cm c5	Chondromyces crocatus	Myxococcota	2	Domain2_NHL	329	ISOLATE_213084_A0_SEQBINID_41798035_1	1628560	1628892	1	329	100	1.7e-125
213084	Cm c5	Chondromyces crocatus	Myxococcota	2	Domain3_YD-shell	881	ISOLATE_213084_A0_SEQBINID_41798035_1	1628895	1629775	2	880	99.773	0
213084	Cm c5	Chondromyces crocatus	Myxococcota	3	Domain1_FN-plug	244	ISOLATE_213084_A0_SEQBINID_41798035_2	2745507	2745770	1	241	98.7705	2.2e-90
213084	Cm c5	Chondromyces crocatus	Myxococcota	3	Domain2_NHL	329	ISOLATE_213084_A0_SEQBINID_41798035_2	2745774	2746106	1	329	100	7.8e-125
213084	Cm c5	Chondromyces crocatus	Myxococcota	3	Domain3_YD-shell	881	ISOLATE_213084_A0_SEQBINID_41798035_2	2746109	2746989	2	880	99.773	0
213084	Cm c5	Chondromyces crocatus	Myxococcota	4	Domain1_FN-plug	244	ISOLATE_213084_A0_SEQBINID_41798035_3	1630888	1631147	1	241	98.7705	1.8e-92
213084	Cm c5	Chondromyces crocatus	Myxococcota	4	Domain2_NHL	329	ISOLATE_213084_A0_SEQBINID_41798035_3	1631151	1631483	1	329	100	2.4e-126
213084	Cm c5	Chondromyces crocatus	Myxococcota	4	Domain3_YD-shell	881	ISOLATE_213084_A0_SEQBINID_41798035_3	1631486	1632365	2	879	99.6595	0
213084	Cm c5	Chondromyces crocatus	Myxococcota	5	Domain1_FN-plug	244	ISOLATE_213084_A0_SEQBINID_41798035_6	2138441	2138698	1	241	98.7705	4.8e-93
213084	Cm c5	Chondromyces crocatus	Myxococcota	5	Domain2_NHL	329	ISOLATE_213084_A0_SEQBINID_41798035_6	2138702	2139034	1	329	100	9.9e-127
213084	Cm c5	Chondromyces crocatus	Myxococcota	5	Domain3_YD-shell	881	ISOLATE_213084_A0_SEQBINID_41798035_6	2139037	2139917	2	880	99.773	0
213701	YC6258	Gynuella sunshinyii	Pseudomonadota	1	Domain1_FN-plug	244	ISOLATE_213701_A0_SEQBINID_41799185_3	558492	558755	1	244	100	2.3e-67
213701	YC6258	Gynuella sunshinyii	Pseudomonadota	1	Domain2_NHL	329	ISOLATE_213701_A0_SEQBINID_41799185_3	558751	558983	52	279	69.3009	9.2e-57
213701	YC6258	Gynuella sunshinyii	Pseudomonadota	1	Domain3_YD-shell	881	ISOLATE_213701_A0_SEQBINID_41799185_3	559082	559973	8	880	99.0919	0
215835	DSM 14787	Thioalkalivibrio nitratireducens	Pseudomonadota	1	Domain1_FN-plug	244	ISOLATE_215835_A0_SEQBINID_41802860_4	982797	983038	1	244	100	1.7e-103
215835	DSM 14787	Thioalkalivibrio nitratireducens	Pseudomonadota	1	Domain2_NHL	329	ISOLATE_215835_A0_SEQBINID_41802860_4	983105	983353	27	274	75.3799	2.8e-79
215835	DSM 14787	Thioalkalivibrio nitratireducens	Pseudomonadota	1	Domain3_YD-shell	881	ISOLATE_215835_A0_SEQBINID_41802860_4	983360	984229	8	880	99.0919	0
215836	ARh 1	Thioalkalivibrio paradoxus	Pseudomonadota	1	Domain1_FN-plug	244	ISOLATE_215836_A0_SEQBINID_41802861_1	807089	807330	1	244	100	1.5e-103
215836	ARh 1	Thioalkalivibrio paradoxus	Pseudomonadota	1	Domain2_NHL	329	ISOLATE_215836_A0_SEQBINID_41802861_1	807397	807645	27	274	75.3799	3.7e-78
215836	ARh 1	Thioalkalivibrio paradoxus	Pseudomonadota	1	Domain3_YD-shell	881	ISOLATE_215836_A0_SEQBINID_41802861_1	807650	808521	6	880	99.319	0
222382	CGMCC 1.7063	Microbulbifer donghaiensis	Pseudomonadota	1	Domain1_FN-plug	244	ISOLATE_222382_A0_SEQBINID_42867252_3	32897	33139	1	243	99.5902	3.4e-84
222382	CGMCC 1.7063	Microbulbifer donghaiensis	Pseudomonadota	1	Domain2_NHL	329	ISOLATE_222382_A0_SEQBINID_42867252_3	33211	33471	18	273	77.8116	2.2e-96
222382	CGMCC 1.7063	Microbulbifer donghaiensis	Pseudomonadota	1	Domain3_YD-shell	881	ISOLATE_222382_A0_SEQBINID_42867252_3	33478	34349	8	880	99.0919	0
224553	UNCCL117	Paenibacillus sp.	Bacillota	1	Domain1_FN-plug	244	ISOLATE_224553_A0_SEQBINID_42980709_6	178	420	1	237	97.1311	2.5e-86
224553	UNCCL117	Paenibacillus sp.	Bacillota	1	Domain2_NHL	329	ISOLATE_224553_A0_SEQBINID_42980709_6	489	750	78	313	71.7325	3.6e-20
224553	UNCCL117	Paenibacillus sp.	Bacillota	1	Domain3_YD-shell	881	ISOLATE_224553_A0_SEQBINID_42980709_6	774	1657	10	880	98.8649	6.1e-229
224553	UNCCL117	Paenibacillus sp.	Bacillota	2	Domain1_FN-plug	244	ISOLATE_224553_A0_SEQBINID_42980723_6	142	384	1	237	97.1311	6.3e-86
224553	UNCCL117	Paenibacillus sp.	Bacillota	2	Domain2_NHL	329	ISOLATE_224553_A0_SEQBINID_42980723_6	453	686	80	278	60.4863	3.3e-24
224553	UNCCL117	Paenibacillus sp.	Bacillota	2	Domain3_YD-shell	881	ISOLATE_224553_A0_SEQBINID_42980723_6	737	1618	11	880	98.7514	4.1e-224
237994	CIP 111063	Cohnella sp.	Bacillota	1	Domain1_FN-plug	244	ISOLATE_237994_A0_SEQBINID_44510582_4	5963	6203	1	234	95.9016	1.5e-86
237994	CIP 111063	Cohnella sp.	Bacillota	1	Domain2_NHL	329	ISOLATE_237994_A0_SEQBINID_44510582_4	6220	6575	7	325	96.9605	9.8e-81
237994	CIP 111063	Cohnella sp.	Bacillota	1	Domain3_YD-shell	881	ISOLATE_237994_A0_SEQBINID_44510582_4	6595	7476	5	880	99.4325	1.3e-295
238009	NML97-0112	Vandammella animalimorsus	Pseudomonadota	1	Domain1_FN-plug	244	ISOLATE_238009_A0_SEQBINID_44511690_2	2664	2902	14	229	88.5246	1.2e-26
238009	NML97-0112	Vandammella animalimorsus	Pseudomonadota	1	Domain2_NHL	329	ISOLATE_238009_A0_SEQBINID_44511690_2	2957	3093	112	240	39.2097	4.6e-26
238009	NML97-0112	Vandammella animalimorsus	Pseudomonadota	1	Domain3_YD-shell	881	ISOLATE_238009_A0_SEQBINID_44511690_2	3197	3775	11	594	66.2883	6.1e-95
238011	NML120219	Vandammella animalimorsus	Pseudomonadota	1	Domain1_FN-plug	244	ISOLATE_238011_A0_SEQBINID_44511806_1	2715	2979	1	228	93.4426	3.9e-38
238011	NML120219	Vandammella animalimorsus	Pseudomonadota	1	Domain2_NHL	329	ISOLATE_238011_A0_SEQBINID_44511806_1	3035	3152	56	171	35.2584	7.7e-24
238011	NML120219	Vandammella animalimorsus	Pseudomonadota	1	Domain3_YD-shell	881	ISOLATE_238011_A0_SEQBINID_44511806_1	3273	3851	9	592	66.2883	1.2e-95
238013	NML91-0036	Vandammella animalimorsus	Pseudomonadota	1	Domain1_FN-plug	244	ISOLATE_238013_A0_SEQBINID_44511857_2	97930	98168	14	229	88.5246	3.2e-25
238013	NML91-0036	Vandammella animalimorsus	Pseudomonadota	1	Domain2_NHL	329	ISOLATE_238013_A0_SEQBINID_44511857_2	98223	98359	112	240	39.2097	1.1e-24
238013	NML91-0036	Vandammella animalimorsus	Pseudomonadota	1	Domain3_YD-shell	881	ISOLATE_238013_A0_SEQBINID_44511857_2	98463	99041	11	594	66.2883	2e-93
238014	NML91-0035	Vandammella animalimorsus	Pseudomonadota	1	Domain1_FN-plug	244	ISOLATE_238014_A0_SEQBINID_44511884_2	97930	98168	14	229	88.5246	3.2e-25
238014	NML91-0035	Vandammella animalimorsus	Pseudomonadota	1	Domain2_NHL	329	ISOLATE_238014_A0_SEQBINID_44511884_2	98223	98359	112	240	39.2097	1.1e-24
238014	NML91-0035	Vandammella animalimorsus	Pseudomonadota	1	Domain3_YD-shell	881	ISOLATE_238014_A0_SEQBINID_44511884_2	98463	99041	11	594	66.2883	2e-93
269849	CW14	Bacillus inaquosorum	Bacillota	1	Domain1_FN-plug	244	ISOLATE_269849_A0_SEQBINID_49512377_5	924771	925024	1	243	99.5902	7.3e-102
269849	CW14	Bacillus inaquosorum	Bacillota	1	Domain2_NHL	329	ISOLATE_269849_A0_SEQBINID_49512377_5	925026	925352	1	329	100	8.2e-149
269849	CW14	Bacillus inaquosorum	Bacillota	1	Domain3_YD-shell	881	ISOLATE_269849_A0_SEQBINID_49512377_5	925354	926234	2	880	99.773	0
274199	Cad16T	Candidatus Thiodictyon syntrophicum	Pseudomonadota	1	Domain1_FN-plug	244	ISOLATE_274199_A0_SEQBINID_49723253_1	1713692	1713935	1	243	99.5902	1.7e-88
274199	Cad16T	Candidatus Thiodictyon syntrophicum	Pseudomonadota	1	Domain2_NHL	329	ISOLATE_274199_A0_SEQBINID_49723253_1	1713937	1714266	1	329	100	6.2e-134
274199	Cad16T	Candidatus Thiodictyon syntrophicum	Pseudomonadota	1	Domain3_YD-shell	881	ISOLATE_274199_A0_SEQBINID_49723253_1	1714274	1715144	11	880	98.7514	0
281654	So ce26	Sorangium cellulosum	Myxococcota	1	Domain1_FN-plug	244	ISOLATE_281654_A0_SEQBINID_51064014_1	4659275	4659538	1	242	99.1803	1e-86
281654	So ce26	Sorangium cellulosum	Myxococcota	1	Domain2_NHL	329	ISOLATE_281654_A0_SEQBINID_51064014_1	4659550	4659883	8	318	94.5289	5.4e-89
281654	So ce26	Sorangium cellulosum	Myxococcota	1	Domain3_YD-shell	881	ISOLATE_281654_A0_SEQBINID_51064014_1	4659902	4660789	2	881	99.8865	0
281654	So ce26	Sorangium cellulosum	Myxococcota	2	Domain1_FN-plug	244	ISOLATE_281654_A0_SEQBINID_51064014_2	1191177	1191424	1	238	97.541	5.8e-87
281654	So ce26	Sorangium cellulosum	Myxococcota	2	Domain2_NHL	329	ISOLATE_281654_A0_SEQBINID_51064014_2	1191439	1191774	7	321	95.7447	1.8e-82
281654	So ce26	Sorangium cellulosum	Myxococcota	2	Domain3_YD-shell	881	ISOLATE_281654_A0_SEQBINID_51064014_2	1191787	1192670	2	881	99.8865	0
281654	So ce26	Sorangium cellulosum	Myxococcota	3	Domain1_FN-plug	244	ISOLATE_281654_A0_SEQBINID_51064014_2	2924361	2924613	1	243	99.5902	1.7e-88
281654	So ce26	Sorangium cellulosum	Myxococcota	3	Domain2_NHL	329	ISOLATE_281654_A0_SEQBINID_51064014_2	2924624	2924956	8	317	94.2249	1.4e-91
281654	So ce26	Sorangium cellulosum	Myxococcota	3	Domain3_YD-shell	881	ISOLATE_281654_A0_SEQBINID_51064014_2	2924976	2925863	2	880	99.773	0
281654	So ce26	Sorangium cellulosum	Myxococcota	4	Domain1_FN-plug	244	ISOLATE_281654_A0_SEQBINID_51064014_5	3779413	3779675	1	243	99.5902	4.4e-82
281654	So ce26	Sorangium cellulosum	Myxococcota	4	Domain2_NHL	329	ISOLATE_281654_A0_SEQBINID_51064014_5	3779688	3780027	8	321	95.4407	8.6e-82
281654	So ce26	Sorangium cellulosum	Myxococcota	4	Domain3_YD-shell	881	ISOLATE_281654_A0_SEQBINID_51064014_5	3780040	3780928	2	880	99.773	0
284858	SGD-V74	Cohnella sp.	Bacillota	1	Domain1_FN-plug	244	ISOLATE_284858_A0_SEQBINID_51624575_4	5963	6203	1	234	95.9016	1.5e-86
284858	SGD-V74	Cohnella sp.	Bacillota	1	Domain2_NHL	329	ISOLATE_284858_A0_SEQBINID_51624575_4	6220	6575	7	325	96.9605	9.8e-81
284858	SGD-V74	Cohnella sp.	Bacillota	1	Domain3_YD-shell	881	ISOLATE_284858_A0_SEQBINID_51624575_4	6595	7476	5	880	99.4325	1.3e-295
285430	DSW09	Euzebya rosea	Actinomycetota	1	Domain1_FN-plug	244	ISOLATE_285430_A0_SEQBINID_51736390_3	37558	37792	3	240	97.541	4.2e-43
285430	DSW09	Euzebya rosea	Actinomycetota	1	Domain2_NHL	329	ISOLATE_285430_A0_SEQBINID_51736390_3	37809	38021	14	226	64.7416	1.6e-51
285430	DSW09	Euzebya rosea	Actinomycetota	1	Domain3_YD-shell	881	ISOLATE_285430_A0_SEQBINID_51736390_3	38138	39024	7	880	99.2054	2e-161
296382	Bin11-node4	Candidatus Colwellia aromaticivorans	Pseudomonadota	1	Domain1_FN-plug	244	ISOLATE_296382_A0_SEQBINID_53978118_6	6581	6824	1	243	99.5902	1e-81
296382	Bin11-node4	Candidatus Colwellia aromaticivorans	Pseudomonadota	1	Domain2_NHL	329	ISOLATE_296382_A0_SEQBINID_53978118_6	6839	6943	13	114	31.003	4.2e-25
296382	Bin11-node4	Candidatus Colwellia aromaticivorans	Pseudomonadota	1	Domain2_NHL	329	ISOLATE_296382_A0_SEQBINID_53978118_6	6964	7144	96	275	54.7112	4.7e-28
296382	Bin11-node4	Candidatus Colwellia aromaticivorans	Pseudomonadota	1	Domain3_YD-shell	881	ISOLATE_296382_A0_SEQBINID_53978118_6	7150	8030	8	880	99.0919	2e-300
299126	DY32-46	Euzebya pacifica	Actinomycetota	1	Domain1_FN-plug	244	ISOLATE_299126_A0_SEQBINID_54358819_5	1602999	1603239	1	237	97.1311	2.3e-41
299126	DY32-46	Euzebya pacifica	Actinomycetota	1	Domain2_NHL	329	ISOLATE_299126_A0_SEQBINID_54358819_5	1603252	1603422	7	178	52.2796	5e-59
299126	DY32-46	Euzebya pacifica	Actinomycetota	1	Domain3_YD-shell	881	ISOLATE_299126_A0_SEQBINID_54358819_5	1603622	1604516	11	880	98.7514	1.4e-167
300795	Sph1	Methylovulum psychrotolerans	Pseudomonadota	1	Domain1_FN-plug	244	ISOLATE_300795_A0_SEQBINID_54508804_3	116364	116609	1	244	100	5.6e-80
300795	Sph1	Methylovulum psychrotolerans	Pseudomonadota	1	Domain2_NHL	329	ISOLATE_300795_A0_SEQBINID_54508804_3	116610	116939	1	329	100	8.3e-122
300795	Sph1	Methylovulum psychrotolerans	Pseudomonadota	1	Domain3_YD-shell	881	ISOLATE_300795_A0_SEQBINID_54508804_3	116941	117830	2	880	99.773	0
301051	Marseille-P4747	Ottowia massiliensis	Pseudomonadota	1	Domain1_FN-plug	244	ISOLATE_301051_A0_SEQBINID_54531439_2	76579	76805	25	233	85.6557	4.7e-22
301051	Marseille-P4747	Ottowia massiliensis	Pseudomonadota	1	Domain2_NHL	329	ISOLATE_301051_A0_SEQBINID_54531439_2	76857	76970	113	223	33.7386	3.9e-24
301051	Marseille-P4747	Ottowia massiliensis	Pseudomonadota	1	Domain3_YD-shell	881	ISOLATE_301051_A0_SEQBINID_54531439_2	77099	77685	13	592	65.8343	4e-91
301051	Marseille-P4747	Ottowia massiliensis	Pseudomonadota	1	Domain3_YD-shell	881	ISOLATE_301051_A0_SEQBINID_54531439_2	77861	78146	596	880	32.3496	1.6e-117
301069	SMB1	Paenibacillus sambharensis	Bacillota	1	Domain1_FN-plug	244	ISOLATE_301069_A0_SEQBINID_54532691_6	142213	142446	1	233	95.4918	1.1e-78
301069	SMB1	Paenibacillus sambharensis	Bacillota	1	Domain2_NHL	329	ISOLATE_301069_A0_SEQBINID_54532691_6	142545	142715	104	264	48.9362	1.8e-11
301069	SMB1	Paenibacillus sambharensis	Bacillota	1	Domain3_YD-shell	881	ISOLATE_301069_A0_SEQBINID_54532691_6	142785	143337	13	553	61.4075	2.2e-148
301069	SMB1	Paenibacillus sambharensis	Bacillota	1	Domain3_YD-shell	881	ISOLATE_301069_A0_SEQBINID_54532691_6	143417	143704	593	880	32.6901	3.1e-91
309819	CECT 7287	Cohnella phaseoli	Bacillota	1	Domain1_FN-plug	244	ISOLATE_309819_A0_SEQBINID_56118447_2	13976	14213	1	237	97.1311	1.5e-83
309819	CECT 7287	Cohnella phaseoli	Bacillota	1	Domain2_NHL	329	ISOLATE_309819_A0_SEQBINID_56118447_2	14281	14503	26	225	60.7903	6.9e-25
309819	CECT 7287	Cohnella phaseoli	Bacillota	1	Domain3_YD-shell	881	ISOLATE_309819_A0_SEQBINID_56118447_2	14548	15424	12	880	98.6379	1.8e-229
314983	K1W22B-7	Solimonas sp.	Pseudomonadota	1	Domain1_FN-plug	244	ISOLATE_314983_A0_SEQBINID_56844321_3	817716	817963	1	239	97.9508	3.5e-64
314983	K1W22B-7	Solimonas sp.	Pseudomonadota	1	Domain2_NHL	329	ISOLATE_314983_A0_SEQBINID_56844321_3	817966	818297	1	328	99.696	1.5e-112
314983	K1W22B-7	Solimonas sp.	Pseudomonadota	1	Domain3_YD-shell	881	ISOLATE_314983_A0_SEQBINID_56844321_3	818309	819184	8	880	99.0919	0
320652	NML180582	Vandammella animalimorsus	Pseudomonadota	1	Domain1_FN-plug	244	ISOLATE_320652_A0_SEQBINID_57995731_5	9350	9620	1	229	93.8525	7.8e-37
320652	NML180582	Vandammella animalimorsus	Pseudomonadota	1	Domain2_NHL	329	ISOLATE_320652_A0_SEQBINID_57995731_5	9666	9789	49	168	36.4742	9.6e-26
320652	NML180582	Vandammella animalimorsus	Pseudomonadota	1	Domain3_YD-shell	881	ISOLATE_320652_A0_SEQBINID_57995731_5	9913	10493	9	594	66.5153	3e-97
320652	NML180582	Vandammella animalimorsus	Pseudomonadota	1	Domain3_YD-shell	881	ISOLATE_320652_A0_SEQBINID_57995731_5	10674	10956	595	881	32.5766	2.2e-121
320653	NML970147	Allofranklinella schreckenbergeri	Pseudomonadota	1	Domain1_FN-plug	244	ISOLATE_320653_A0_SEQBINID_57995793_2	12336	12608	1	229	93.8525	7.5e-37
320653	NML970147	Allofranklinella schreckenbergeri	Pseudomonadota	1	Domain2_NHL	329	ISOLATE_320653_A0_SEQBINID_57995793_2	12652	12779	103	225	37.386	2.7e-24
320653	NML970147	Allofranklinella schreckenbergeri	Pseudomonadota	1	Domain3_YD-shell	881	ISOLATE_320653_A0_SEQBINID_57995793_2	12899	13482	7	594	66.7423	7.8e-90
320653	NML970147	Allofranklinella schreckenbergeri	Pseudomonadota	1	Domain3_YD-shell	881	ISOLATE_320653_A0_SEQBINID_57995793_2	13618	13942	555	881	37.1169	6.1e-122
322260	AB004	Corallococcus sp.	Myxococcota	1	Domain1_FN-plug	244	ISOLATE_322260_A0_SEQBINID_58154937_2	17634	17864	1	232	95.082	1.6e-86
322260	AB004	Corallococcus sp.	Myxococcota	1	Domain2_NHL	329	ISOLATE_322260_A0_SEQBINID_58154937_2	17879	18101	59	280	67.4772	1.9e-87
322260	AB004	Corallococcus sp.	Myxococcota	1	Domain3_YD-shell	881	ISOLATE_322260_A0_SEQBINID_58154937_2	18250	19112	11	880	98.7514	0
322261	AB011P	Corallococcus sp.	Myxococcota	1	Domain1_FN-plug	244	ISOLATE_322261_A0_SEQBINID_58154972_3	324284	324514	1	232	95.082	1.2e-86
322261	AB011P	Corallococcus sp.	Myxococcota	1	Domain2_NHL	329	ISOLATE_322261_A0_SEQBINID_58154972_3	324531	324752	5	225	67.1733	2.8e-89
322261	AB011P	Corallococcus sp.	Myxococcota	1	Domain3_YD-shell	881	ISOLATE_322261_A0_SEQBINID_58154972_3	324900	325761	11	879	98.6379	0
322262	AB030	Corallococcus sp.	Myxococcota	1	Domain1_FN-plug	244	ISOLATE_322262_A0_SEQBINID_58155270_6	8895	9125	1	232	95.082	2.5e-88
322262	AB030	Corallococcus sp.	Myxococcota	1	Domain2_NHL	329	ISOLATE_322262_A0_SEQBINID_58155270_6	9142	9362	5	224	66.8693	3.8e-87
322262	AB030	Corallococcus sp.	Myxococcota	1	Domain3_YD-shell	881	ISOLATE_322262_A0_SEQBINID_58155270_6	9510	10371	11	879	98.6379	0
322262	AB030	Corallococcus sp.	Myxococcota	2	Domain1_FN-plug	244	ISOLATE_322262_A0_SEQBINID_58155270_6	11237	11467	1	232	95.082	2.1e-87
322262	AB030	Corallococcus sp.	Myxococcota	2	Domain2_NHL	329	ISOLATE_322262_A0_SEQBINID_58155270_6	11484	11705	5	225	67.1733	1.5e-86
322262	AB030	Corallococcus sp.	Myxococcota	2	Domain3_YD-shell	881	ISOLATE_322262_A0_SEQBINID_58155270_6	11853	12715	11	880	98.7514	0
322263	AB032C	Corallococcus sp.	Myxococcota	1	Domain1_FN-plug	244	ISOLATE_322263_A0_SEQBINID_58155824_2	19732	19962	1	232	95.082	4.2e-87
322263	AB032C	Corallococcus sp.	Myxococcota	1	Domain2_NHL	329	ISOLATE_322263_A0_SEQBINID_58155824_2	19976	20200	58	281	68.0851	2.7e-85
322263	AB032C	Corallococcus sp.	Myxococcota	1	Domain3_YD-shell	881	ISOLATE_322263_A0_SEQBINID_58155824_2	20348	21210	11	880	98.7514	0
322264	AB038B	Corallococcus sp.	Myxococcota	1	Domain1_FN-plug	244	ISOLATE_322264_A0_SEQBINID_58155930_4	729877	730107	1	232	95.082	9.3e-85
322264	AB038B	Corallococcus sp.	Myxococcota	1	Domain2_NHL	329	ISOLATE_322264_A0_SEQBINID_58155930_4	730122	730344	59	280	67.4772	6.5e-86
322264	AB038B	Corallococcus sp.	Myxococcota	1	Domain3_YD-shell	881	ISOLATE_322264_A0_SEQBINID_58155930_4	730493	731355	11	880	98.7514	0
322265	AB043A	Corallococcus exercitus	Myxococcota	1	Domain1_FN-plug	244	ISOLATE_322265_A0_SEQBINID_58156414_2	6300	6531	1	233	95.4918	1.8e-88
322265	AB043A	Corallococcus exercitus	Myxococcota	1	Domain2_NHL	329	ISOLATE_322265_A0_SEQBINID_58156414_2	6547	6768	5	225	67.1733	8.1e-91
322265	AB043A	Corallococcus exercitus	Myxococcota	1	Domain3_YD-shell	881	ISOLATE_322265_A0_SEQBINID_58156414_2	6916	7778	11	880	98.7514	0
322266	AB045	Corallococcus sp.	Myxococcota	1	Domain1_FN-plug	244	ISOLATE_322266_A0_SEQBINID_58157736_3	9288	9518	1	232	95.082	5.7e-88
322266	AB045	Corallococcus sp.	Myxococcota	1	Domain2_NHL	329	ISOLATE_322266_A0_SEQBINID_58157736_3	9535	9755	5	224	66.8693	1.9e-91
322266	AB045	Corallococcus sp.	Myxococcota	1	Domain3_YD-shell	881	ISOLATE_322266_A0_SEQBINID_58157736_3	9904	10765	11	879	98.6379	0
322274	CA041A	Corallococcus sp.	Myxococcota	1	Domain1_FN-plug	244	ISOLATE_322274_A0_SEQBINID_58164439_2	16062	16292	1	232	95.082	3.4e-88
322274	CA041A	Corallococcus sp.	Myxococcota	1	Domain2_NHL	329	ISOLATE_322274_A0_SEQBINID_58164439_2	16309	16529	5	224	66.8693	5.2e-87
322274	CA041A	Corallococcus sp.	Myxococcota	1	Domain3_YD-shell	881	ISOLATE_322274_A0_SEQBINID_58164439_2	16677	17538	11	879	98.6379	0
322274	CA041A	Corallococcus sp.	Myxococcota	2	Domain1_FN-plug	244	ISOLATE_322274_A0_SEQBINID_58164439_2	18404	18634	1	232	95.082	2.4e-86
322274	CA041A	Corallococcus sp.	Myxococcota	2	Domain2_NHL	329	ISOLATE_322274_A0_SEQBINID_58164439_2	18648	18871	58	280	67.7812	1.5e-84
322274	CA041A	Corallococcus sp.	Myxococcota	2	Domain3_YD-shell	881	ISOLATE_322274_A0_SEQBINID_58164439_2	19020	19882	11	880	98.7514	0
322275	CA043D	Corallococcus carmarthensis	Myxococcota	1	Domain1_FN-plug	244	ISOLATE_322275_A0_SEQBINID_58164930_2	8624	8854	1	232	95.082	1.9e-87
322275	CA043D	Corallococcus carmarthensis	Myxococcota	1	Domain2_NHL	329	ISOLATE_322275_A0_SEQBINID_58164930_2	8871	9091	61	280	66.8693	1.3e-88
322275	CA043D	Corallococcus carmarthensis	Myxococcota	1	Domain3_YD-shell	881	ISOLATE_322275_A0_SEQBINID_58164930_2	9240	10101	11	879	98.6379	0
322317	Tokyo 01	Desulfonema ishimotonii	Thermodesulfobacteriota	1	Domain1_FN-plug	244	ISOLATE_322317_A0_SEQBINID_58170911_4	540923	541155	4	236	95.4918	6.2e-56
322317	Tokyo 01	Desulfonema ishimotonii	Thermodesulfobacteriota	1	Domain2_NHL	329	ISOLATE_322317_A0_SEQBINID_58170911_4	541157	541397	53	287	71.4286	5.6e-78
322317	Tokyo 01	Desulfonema ishimotonii	Thermodesulfobacteriota	1	Domain3_YD-shell	881	ISOLATE_322317_A0_SEQBINID_58170911_4	541526	542399	26	880	97.0488	2e-206
327293	DSM 14954	Solirubrobacter pauli	Actinomycetota	1	Domain1_FN-plug	244	ISOLATE_327293_A0_SEQBINID_58714776_6	1341586	1341827	1	240	98.3607	1.1e-92
327293	DSM 14954	Solirubrobacter pauli	Actinomycetota	1	Domain2_NHL	329	ISOLATE_327293_A0_SEQBINID_58714776_6	1341843	1342029	13	227	65.3495	1.5e-42
327293	DSM 14954	Solirubrobacter pauli	Actinomycetota	1	Domain2_NHL	329	ISOLATE_327293_A0_SEQBINID_58714776_6	1341989	1342116	20	163	43.769	1.8e-28
327293	DSM 14954	Solirubrobacter pauli	Actinomycetota	1	Domain3_YD-shell	881	ISOLATE_327293_A0_SEQBINID_58714776_6	1342118	1342960	3	879	99.546	2e-235
328522	XJ16	Halofilum ochraceum	Pseudomonadota	1	Domain1_FN-plug	244	ISOLATE_328522_A0_SEQBINID_58809239_2	23004	23255	1	236	96.7213	8e-70
328522	XJ16	Halofilum ochraceum	Pseudomonadota	1	Domain2_NHL	329	ISOLATE_328522_A0_SEQBINID_58809239_2	23256	23376	51	171	36.7781	6.1e-45
328522	XJ16	Halofilum ochraceum	Pseudomonadota	1	Domain2_NHL	329	ISOLATE_328522_A0_SEQBINID_58809239_2	23377	23589	21	233	64.7416	9.2e-68
328522	XJ16	Halofilum ochraceum	Pseudomonadota	1	Domain3_YD-shell	881	ISOLATE_328522_A0_SEQBINID_58809239_2	23585	24461	10	881	98.9784	0
333577	AB018	Corallococcus sp.	Myxococcota	1	Domain1_FN-plug	244	ISOLATE_333577_A0_SEQBINID_59587678_2	13260	13490	1	232	95.082	3e-88
333577	AB018	Corallococcus sp.	Myxococcota	1	Domain2_NHL	329	ISOLATE_333577_A0_SEQBINID_59587678_2	13507	13727	5	224	66.8693	1.2e-86
333577	AB018	Corallococcus sp.	Myxococcota	1	Domain3_YD-shell	881	ISOLATE_333577_A0_SEQBINID_59587678_2	13875	14736	11	879	98.6379	0
333577	AB018	Corallococcus sp.	Myxococcota	2	Domain1_FN-plug	244	ISOLATE_333577_A0_SEQBINID_59587678_2	15602	15832	1	232	95.082	3.4e-87
333577	AB018	Corallococcus sp.	Myxococcota	2	Domain2_NHL	329	ISOLATE_333577_A0_SEQBINID_59587678_2	15846	16070	58	281	68.0851	5.9e-84
333577	AB018	Corallococcus sp.	Myxococcota	2	Domain3_YD-shell	881	ISOLATE_333577_A0_SEQBINID_59587678_2	16218	17080	11	880	98.7514	0
336577	NP-4(2019)	Marinobacter sp.	Pseudomonadota	1	Domain1_FN-plug	244	ISOLATE_336577_A0_SEQBINID_59981551_5	368791	369032	1	236	96.7213	5.5e-84
336577	NP-4(2019)	Marinobacter sp.	Pseudomonadota	1	Domain2_NHL	329	ISOLATE_336577_A0_SEQBINID_59981551_5	369035	369271	53	289	72.0365	3.6e-104
336577	NP-4(2019)	Marinobacter sp.	Pseudomonadota	1	Domain2_NHL	329	ISOLATE_336577_A0_SEQBINID_59981551_5	369276	369374	64	162	30.0912	8.2e-43
336577	NP-4(2019)	Marinobacter sp.	Pseudomonadota	1	Domain3_YD-shell	881	ISOLATE_336577_A0_SEQBINID_59981551_5	369380	370254	4	881	99.6595	0
337651	NBRC 100335	Paenibacillus elgii	Bacillota	1	Domain1_FN-plug	244	ISOLATE_337651_A0_SEQBINID_60181036_3	19937	20174	1	237	97.1311	6.7e-82
337651	NBRC 100335	Paenibacillus elgii	Bacillota	1	Domain2_NHL	329	ISOLATE_337651_A0_SEQBINID_60181036_3	20224	20512	22	280	78.7234	5.8e-26
337651	NBRC 100335	Paenibacillus elgii	Bacillota	1	Domain3_YD-shell	881	ISOLATE_337651_A0_SEQBINID_60181036_3	20580	21465	12	880	98.6379	3.7e-230
341848	So ceGT47	Sorangium cellulosum	Myxococcota	1	Domain1_FN-plug	244	ISOLATE_341848_A0_SEQBINID_60628933_6	3145233	3145435	43	243	82.377	4.6e-83
341848	So ceGT47	Sorangium cellulosum	Myxococcota	1	Domain2_NHL	329	ISOLATE_341848_A0_SEQBINID_60628933_6	3145437	3145770	1	328	99.696	3e-124
341848	So ceGT47	Sorangium cellulosum	Myxococcota	1	Domain3_YD-shell	881	ISOLATE_341848_A0_SEQBINID_60628933_6	3145774	3146653	2	880	99.773	0
341849	So ce836	Sorangium cellulosum	Myxococcota	1	Domain1_FN-plug	244	ISOLATE_341849_A0_SEQBINID_60628934_1	4682505	4682792	1	243	99.5902	1.1e-71
341849	So ce836	Sorangium cellulosum	Myxococcota	1	Domain2_NHL	329	ISOLATE_341849_A0_SEQBINID_60628934_1	4682805	4683153	9	321	95.1368	3.8e-81
341849	So ce836	Sorangium cellulosum	Myxococcota	1	Domain3_YD-shell	881	ISOLATE_341849_A0_SEQBINID_60628934_1	4683165	4684052	2	881	99.8865	0
341849	So ce836	Sorangium cellulosum	Myxococcota	2	Domain1_FN-plug	244	ISOLATE_341849_A0_SEQBINID_60628934_2	1311822	1312071	1	239	97.9508	1.8e-86
341849	So ce836	Sorangium cellulosum	Myxococcota	2	Domain2_NHL	329	ISOLATE_341849_A0_SEQBINID_60628934_2	1312086	1312421	8	322	95.7447	3.7e-81
341849	So ce836	Sorangium cellulosum	Myxococcota	2	Domain3_YD-shell	881	ISOLATE_341849_A0_SEQBINID_60628934_2	1312433	1313316	2	881	99.8865	0
369512	HX-2-15	Chitiniphilus eburneus	Pseudomonadota	1	Domain1_FN-plug	244	ISOLATE_369512_A0_SEQBINID_66380223_2	6439	6675	1	241	98.7705	1.1e-84
369512	HX-2-15	Chitiniphilus eburneus	Pseudomonadota	1	Domain2_NHL	329	ISOLATE_369512_A0_SEQBINID_66380223_2	6746	6998	25	272	75.3799	2e-71
369512	HX-2-15	Chitiniphilus eburneus	Pseudomonadota	1	Domain3_YD-shell	881	ISOLATE_369512_A0_SEQBINID_66380223_2	7001	7601	2	602	68.2179	1.2e-216
376627	917	Methylocaldum sp.	Pseudomonadota	1	Domain1_FN-plug	244	ISOLATE_376627_A0_SEQBINID_67038120_3	1620	1867	1	244	100	7.9e-89
376627	917	Methylocaldum sp.	Pseudomonadota	1	Domain2_NHL	329	ISOLATE_376627_A0_SEQBINID_67038120_3	1869	2193	2	328	99.3921	1.6e-130
376627	917	Methylocaldum sp.	Pseudomonadota	1	Domain3_YD-shell	881	ISOLATE_376627_A0_SEQBINID_67038120_3	2195	3077	1	880	99.8865	0
376689	DSM 45622	Motilibacter rhizosphaerae	Actinomycetota	1	Domain1_FN-plug	244	ISOLATE_376689_A0_SEQBINID_67046359_1	203909	204161	1	237	97.1311	8.8e-63
376689	DSM 45622	Motilibacter rhizosphaerae	Actinomycetota	1	Domain2_NHL	329	ISOLATE_376689_A0_SEQBINID_67046359_1	204147	204446	33	328	89.9696	5.7e-19
376689	DSM 45622	Motilibacter rhizosphaerae	Actinomycetota	1	Domain3_YD-shell	881	ISOLATE_376689_A0_SEQBINID_67046359_1	204451	205329	4	879	99.4325	2.1e-225
376854	G-116	Natronospirillum operosum	Pseudomonadota	1	Domain1_FN-plug	244	ISOLATE_376854_A0_SEQBINID_67054999_2	1963	2204	1	236	96.7213	5.3e-82
376854	G-116	Natronospirillum operosum	Pseudomonadota	1	Domain2_NHL	329	ISOLATE_376854_A0_SEQBINID_67054999_2	2202	2530	9	328	97.2644	1.7e-105
376854	G-116	Natronospirillum operosum	Pseudomonadota	1	Domain3_YD-shell	881	ISOLATE_376854_A0_SEQBINID_67054999_2	2537	3426	5	881	99.546	0
376876	D1FHS	Nitrosococcus wardiae	Pseudomonadota	1	Domain1_FN-plug	244	ISOLATE_376876_A0_SEQBINID_67056125_3	919423	919673	1	244	100	1.2e-97
376876	D1FHS	Nitrosococcus wardiae	Pseudomonadota	1	Domain2_NHL	329	ISOLATE_376876_A0_SEQBINID_67056125_3	919680	919990	5	328	98.4802	3.8e-114
376876	D1FHS	Nitrosococcus wardiae	Pseudomonadota	1	Domain3_YD-shell	881	ISOLATE_376876_A0_SEQBINID_67056125_3	919992	920874	1	881	100	0
395473	CHY01	Brevibacillus dissolubilis	Bacillota	1	Domain1_FN-plug	244	ISOLATE_395473_A0_SEQBINID_69683579_5	202443	202694	1	219	89.7541	2.5e-47
395473	CHY01	Brevibacillus dissolubilis	Bacillota	1	Domain2_NHL	329	ISOLATE_395473_A0_SEQBINID_69683579_5	202769	203003	29	225	59.8784	1e-16
395473	CHY01	Brevibacillus dissolubilis	Bacillota	1	Domain3_YD-shell	881	ISOLATE_395473_A0_SEQBINID_69683579_5	203069	203956	8	879	98.9784	3.6e-223
400612	KRF1	Candidatus Methylobacter oryzae	Pseudomonadota	1	Domain1_FN-plug	244	ISOLATE_400612_A0_SEQBINID_70304598_3	7219	7453	1	238	97.541	1.1e-105
400612	KRF1	Candidatus Methylobacter oryzae	Pseudomonadota	1	Domain2_NHL	329	ISOLATE_400612_A0_SEQBINID_70304598_3	7462	7803	1	329	100	2.3e-131
400612	KRF1	Candidatus Methylobacter oryzae	Pseudomonadota	1	Domain3_YD-shell	881	ISOLATE_400612_A0_SEQBINID_70304598_3	7805	8686	2	879	99.6595	0
400619	SM2	Methylomonas koyamae	Pseudomonadota	1	Domain1_FN-plug	244	ISOLATE_400619_A0_SEQBINID_70305095_4	6685	6930	1	240	98.3607	3.3e-90
400619	SM2	Methylomonas koyamae	Pseudomonadota	1	Domain2_NHL	329	ISOLATE_400619_A0_SEQBINID_70305095_4	6944	7233	24	301	84.4985	7.8e-85
400619	SM2	Methylomonas koyamae	Pseudomonadota	1	Domain3_YD-shell	881	ISOLATE_400619_A0_SEQBINID_70305095_4	7267	8152	2	881	99.8865	0
400961	SYSU_K30003	Paenibacillus antri	Bacillota	1	Domain1_FN-plug	244	ISOLATE_400961_A0_SEQBINID_70344121_3	67983	68222	1	233	95.4918	3.3e-73
400961	SYSU_K30003	Paenibacillus antri	Bacillota	1	Domain2_NHL	329	ISOLATE_400961_A0_SEQBINID_70344121_3	68249	68530	18	282	80.5471	2.4e-32
400961	SYSU_K30003	Paenibacillus antri	Bacillota	1	Domain3_YD-shell	881	ISOLATE_400961_A0_SEQBINID_70344121_3	68588	69472	10	879	98.7514	8.1e-242
420058	GJ1	Methylomonas rhizoryzae	Pseudomonadota	1	Domain1_FN-plug	244	ISOLATE_420058_A0_SEQBINID_72523381_5	241356	241593	2	239	97.541	7.2e-106
420058	GJ1	Methylomonas rhizoryzae	Pseudomonadota	1	Domain2_NHL	329	ISOLATE_420058_A0_SEQBINID_72523381_5	241600	241927	1	329	100	3.4e-134
420058	GJ1	Methylomonas rhizoryzae	Pseudomonadota	1	Domain3_YD-shell	881	ISOLATE_420058_A0_SEQBINID_72523381_5	241929	242808	2	879	99.6595	0
425478	ML27	Ostreibacterium oceani	Pseudomonadota	1	Domain1_FN-plug	244	ISOLATE_425478_A0_SEQBINID_73252032_1	8058	8332	1	233	95.4918	2e-29
425478	ML27	Ostreibacterium oceani	Pseudomonadota	1	Domain2_NHL	329	ISOLATE_425478_A0_SEQBINID_73252032_1	8422	8565	45	189	44.0729	4.9e-23
425478	ML27	Ostreibacterium oceani	Pseudomonadota	1	Domain3_YD-shell	881	ISOLATE_425478_A0_SEQBINID_73252032_1	8640	9254	3	592	66.9694	2.9e-104
425478	ML27	Ostreibacterium oceani	Pseudomonadota	1	Domain3_YD-shell	881	ISOLATE_425478_A0_SEQBINID_73252032_1	9779	10074	588	881	33.3712	1.2e-112
427425	CLL7-20	Marinobacter changyiensis	Pseudomonadota	1	Domain1_FN-plug	244	ISOLATE_427425_A0_SEQBINID_73509277_5	150273	150513	1	239	97.9508	1.6e-101
427425	CLL7-20	Marinobacter changyiensis	Pseudomonadota	1	Domain2_NHL	329	ISOLATE_427425_A0_SEQBINID_73509277_5	150526	150855	3	327	98.7842	5.5e-101
427425	CLL7-20	Marinobacter changyiensis	Pseudomonadota	1	Domain3_YD-shell	881	ISOLATE_427425_A0_SEQBINID_73509277_5	150860	151735	3	880	99.6595	0
450580	PL12	Desulfosarcina alkanivorans	Thermodesulfobacteriota	1	Domain1_FN-plug	244	ISOLATE_450580_A0_SEQBINID_77916017_3	438146	438374	3	235	95.4918	1.2e-56
450580	PL12	Desulfosarcina alkanivorans	Thermodesulfobacteriota	1	Domain2_NHL	329	ISOLATE_450580_A0_SEQBINID_77916017_3	438378	438560	53	234	55.3191	2.1e-67
450580	PL12	Desulfosarcina alkanivorans	Thermodesulfobacteriota	1	Domain2_NHL	329	ISOLATE_450580_A0_SEQBINID_77916017_3	438453	438736	16	298	86.0182	4.7e-93
450580	PL12	Desulfosarcina alkanivorans	Thermodesulfobacteriota	1	Domain3_YD-shell	881	ISOLATE_450580_A0_SEQBINID_77916017_3	438728	439585	15	880	98.2974	1.6e-233
450580	PL12	Desulfosarcina alkanivorans	Thermodesulfobacteriota	2	Domain1_FN-plug	244	ISOLATE_450580_A0_SEQBINID_77916017_3	2297516	2297733	3	232	94.2623	6.1e-41
450580	PL12	Desulfosarcina alkanivorans	Thermodesulfobacteriota	2	Domain2_NHL	329	ISOLATE_450580_A0_SEQBINID_77916017_3	2297744	2298077	1	329	100	2.1e-102
450580	PL12	Desulfosarcina alkanivorans	Thermodesulfobacteriota	2	Domain3_YD-shell	881	ISOLATE_450580_A0_SEQBINID_77916017_3	2298093	2298952	13	880	98.5244	4.4e-228
452733	BRCS4	Methylocaldum sp.	Pseudomonadota	1	Domain1_FN-plug	244	ISOLATE_452733_A0_SEQBINID_78223282_3	38278	38526	1	244	100	2.2e-90
452733	BRCS4	Methylocaldum sp.	Pseudomonadota	1	Domain2_NHL	329	ISOLATE_452733_A0_SEQBINID_78223282_3	38524	38702	54	231	54.1033	4.2e-87
452733	BRCS4	Methylocaldum sp.	Pseudomonadota	1	Domain2_NHL	329	ISOLATE_452733_A0_SEQBINID_78223282_3	38706	38859	64	217	46.8085	4.7e-78
452733	BRCS4	Methylocaldum sp.	Pseudomonadota	1	Domain3_YD-shell	881	ISOLATE_452733_A0_SEQBINID_78223282_3	38861	39742	2	880	99.773	0
453091	LMG 24465	Paenibacillus elgii	Bacillota	1	Domain1_FN-plug	244	ISOLATE_453091_A0_SEQBINID_78245349_5	434	671	1	237	97.1311	1.5e-82
453091	LMG 24465	Paenibacillus elgii	Bacillota	1	Domain2_NHL	329	ISOLATE_453091_A0_SEQBINID_78245349_5	721	1009	22	280	78.7234	1.3e-26
453091	LMG 24465	Paenibacillus elgii	Bacillota	1	Domain3_YD-shell	881	ISOLATE_453091_A0_SEQBINID_78245349_5	1077	1962	12	880	98.6379	6.7e-231
466663	CA046B	Corallococcus carmarthensis	Myxococcota	1	Domain1_FN-plug	244	ISOLATE_466663_A0_SEQBINID_81200429_4	4175	4405	1	232	95.082	6.2e-88
466663	CA046B	Corallococcus carmarthensis	Myxococcota	1	Domain2_NHL	329	ISOLATE_466663_A0_SEQBINID_81200429_4	4422	4642	61	280	66.8693	5e-89
466663	CA046B	Corallococcus carmarthensis	Myxococcota	1	Domain3_YD-shell	881	ISOLATE_466663_A0_SEQBINID_81200429_4	4792	5652	12	879	98.5244	0
466667	AB016	Corallococcus exiguus	Myxococcota	1	Domain1_FN-plug	244	ISOLATE_466667_A0_SEQBINID_81204636_4	8335	8565	1	232	95.082	2e-86
466667	AB016	Corallococcus exiguus	Myxococcota	1	Domain2_NHL	329	ISOLATE_466667_A0_SEQBINID_81204636_4	8582	8803	5	225	67.1733	5e-89
466667	AB016	Corallococcus exiguus	Myxococcota	1	Domain3_YD-shell	881	ISOLATE_466667_A0_SEQBINID_81204636_4	8951	9812	11	879	98.6379	0
466668	AB031	Corallococcus exiguus	Myxococcota	1	Domain1_FN-plug	244	ISOLATE_466668_A0_SEQBINID_81206081_4	1712	1942	1	232	95.082	1.5e-87
466668	AB031	Corallococcus exiguus	Myxococcota	1	Domain2_NHL	329	ISOLATE_466668_A0_SEQBINID_81206081_4	1956	2180	58	281	68.0851	9.5e-86
466668	AB031	Corallococcus exiguus	Myxococcota	1	Domain3_YD-shell	881	ISOLATE_466668_A0_SEQBINID_81206081_4	2328	3190	11	880	98.7514	0
466669	AB051	Corallococcus exiguus	Myxococcota	1	Domain1_FN-plug	244	ISOLATE_466669_A0_SEQBINID_81207172_5	711	941	1	232	95.082	1.2e-86
466669	AB051	Corallococcus exiguus	Myxococcota	1	Domain2_NHL	329	ISOLATE_466669_A0_SEQBINID_81207172_5	958	1179	5	225	67.1733	3.1e-89
466669	AB051	Corallococcus exiguus	Myxococcota	1	Domain3_YD-shell	881	ISOLATE_466669_A0_SEQBINID_81207172_5	1327	2188	11	879	98.6379	0
466670	CA048	Corallococcus exiguus	Myxococcota	1	Domain1_FN-plug	244	ISOLATE_466670_A0_SEQBINID_81207479_2	8996	9226	1	232	95.082	2.5e-88
466670	CA048	Corallococcus exiguus	Myxococcota	1	Domain2_NHL	329	ISOLATE_466670_A0_SEQBINID_81207479_2	9243	9463	5	224	66.8693	3.8e-87
466670	CA048	Corallococcus exiguus	Myxococcota	1	Domain3_YD-shell	881	ISOLATE_466670_A0_SEQBINID_81207479_2	9611	10472	11	879	98.6379	0
466670	CA048	Corallococcus exiguus	Myxococcota	2	Domain1_FN-plug	244	ISOLATE_466670_A0_SEQBINID_81207479_2	11338	11568	1	232	95.082	1.9e-86
466670	CA048	Corallococcus exiguus	Myxococcota	2	Domain2_NHL	329	ISOLATE_466670_A0_SEQBINID_81207479_2	11585	11805	5	224	66.8693	5.3e-86
466670	CA048	Corallococcus exiguus	Myxococcota	2	Domain3_YD-shell	881	ISOLATE_466670_A0_SEQBINID_81207479_2	11954	12816	11	880	98.7514	0
468823	SWL-W8	Paenibacillus elgii	Bacillota	1	Domain1_FN-plug	244	ISOLATE_468823_A0_SEQBINID_81564138_3	548445	548682	1	237	97.1311	1.8e-78
468823	SWL-W8	Paenibacillus elgii	Bacillota	1	Domain2_NHL	329	ISOLATE_468823_A0_SEQBINID_81564138_3	548732	549020	22	280	78.7234	7.2e-24
468823	SWL-W8	Paenibacillus elgii	Bacillota	1	Domain3_YD-shell	881	ISOLATE_468823_A0_SEQBINID_81564138_3	549086	549973	10	880	98.8649	1.9e-228
469368	DSM 14698	Pyxidicoccus fallax	Myxococcota	1	Domain1_FN-plug	244	ISOLATE_469368_A0_SEQBINID_81618506_4	3760	4000	1	242	99.1803	1.3e-90
469368	DSM 14698	Pyxidicoccus fallax	Myxococcota	1	Domain2_NHL	329	ISOLATE_469368_A0_SEQBINID_81618506_4	4005	4156	171	317	44.6809	5.6e-29
469368	DSM 14698	Pyxidicoccus fallax	Myxococcota	1	Domain2_NHL	329	ISOLATE_469368_A0_SEQBINID_81618506_4	4126	4338	8	210	61.7021	3.4e-46
469368	DSM 14698	Pyxidicoccus fallax	Myxococcota	1	Domain3_YD-shell	881	ISOLATE_469368_A0_SEQBINID_81618506_4	4353	5247	4	879	99.4325	0
469370	CA032A	Pyxidicoccus caerfyrddinensis	Myxococcota	1	Domain1_FN-plug	244	ISOLATE_469370_A0_SEQBINID_81619498_6	357	596	1	241	98.7705	3.4e-90
469370	CA032A	Pyxidicoccus caerfyrddinensis	Myxococcota	1	Domain2_NHL	329	ISOLATE_469370_A0_SEQBINID_81619498_6	600	754	113	262	45.5927	7.4e-28
469370	CA032A	Pyxidicoccus caerfyrddinensis	Myxococcota	1	Domain2_NHL	329	ISOLATE_469370_A0_SEQBINID_81619498_6	724	942	9	215	62.9179	3.3e-47
469370	CA032A	Pyxidicoccus caerfyrddinensis	Myxococcota	1	Domain3_YD-shell	881	ISOLATE_469370_A0_SEQBINID_81619498_6	948	1842	4	880	99.546	0
475974	AB032A	Corallococcus exiguus	Myxococcota	1	Domain1_FN-plug	244	ISOLATE_475974_A0_SEQBINID_82858469_6	744	974	1	232	95.082	1.5e-87
475974	AB032A	Corallococcus exiguus	Myxococcota	1	Domain2_NHL	329	ISOLATE_475974_A0_SEQBINID_82858469_6	988	1212	58	281	68.0851	9.9e-86
475974	AB032A	Corallococcus exiguus	Myxococcota	1	Domain3_YD-shell	881	ISOLATE_475974_A0_SEQBINID_82858469_6	1360	2222	11	880	98.7514	0
475975	AB038A	Corallococcus exiguus	Myxococcota	1	Domain1_FN-plug	244	ISOLATE_475975_A0_SEQBINID_82859119_3	8318	8548	1	232	95.082	1.1e-86
475975	AB038A	Corallococcus exiguus	Myxococcota	1	Domain2_NHL	329	ISOLATE_475975_A0_SEQBINID_82859119_3	8563	8785	59	280	67.4772	1.3e-87
475975	AB038A	Corallococcus exiguus	Myxococcota	1	Domain3_YD-shell	881	ISOLATE_475975_A0_SEQBINID_82859119_3	8934	9796	11	880	98.7514	0
475976	AB039A	Corallococcus exiguus	Myxococcota	1	Domain1_FN-plug	244	ISOLATE_475976_A0_SEQBINID_82859517_4	16885	17115	1	232	95.082	1.6e-86
475976	AB039A	Corallococcus exiguus	Myxococcota	1	Domain2_NHL	329	ISOLATE_475976_A0_SEQBINID_82859517_4	17130	17352	59	280	67.4772	1.9e-87
475976	AB039A	Corallococcus exiguus	Myxococcota	1	Domain3_YD-shell	881	ISOLATE_475976_A0_SEQBINID_82859517_4	17501	18363	11	880	98.7514	0
475977	AM006	Corallococcus exiguus	Myxococcota	1	Domain1_FN-plug	244	ISOLATE_475977_A0_SEQBINID_82860432_2	8454	8684	1	232	95.082	1.8e-86
475977	AM006	Corallococcus exiguus	Myxococcota	1	Domain2_NHL	329	ISOLATE_475977_A0_SEQBINID_82860432_2	8699	8921	59	280	67.4772	1.3e-87
475977	AM006	Corallococcus exiguus	Myxococcota	1	Domain3_YD-shell	881	ISOLATE_475977_A0_SEQBINID_82860432_2	9070	9932	11	880	98.7514	0
475978	AM007	Corallococcus exiguus	Myxococcota	1	Domain1_FN-plug	244	ISOLATE_475978_A0_SEQBINID_82861396_3	650	880	1	232	95.082	1.5e-88
475978	AM007	Corallococcus exiguus	Myxococcota	1	Domain2_NHL	329	ISOLATE_475978_A0_SEQBINID_82861396_3	897	1117	5	224	66.8693	1.1e-86
475978	AM007	Corallococcus exiguus	Myxococcota	1	Domain3_YD-shell	881	ISOLATE_475978_A0_SEQBINID_82861396_3	1265	2126	11	879	98.6379	0
475978	AM007	Corallococcus exiguus	Myxococcota	1	Domain1_FN-plug	244	ISOLATE_475978_A0_SEQBINID_82861396_3	2992	3222	1	232	95.082	8.4e-86
475978	AM007	Corallococcus exiguus	Myxococcota	1	Domain2_NHL	329	ISOLATE_475978_A0_SEQBINID_82861396_3	3236	3460	58	281	68.0851	2.8e-85
475978	AM007	Corallococcus exiguus	Myxococcota	1	Domain3_YD-shell	881	ISOLATE_475978_A0_SEQBINID_82861396_3	3608	4470	11	880	98.7514	0
475979	CA046D	Corallococcus exiguus	Myxococcota	1	Domain1_FN-plug	244	ISOLATE_475979_A0_SEQBINID_82862461_4	7017	7247	1	232	95.082	2.2e-88
475979	CA046D	Corallococcus exiguus	Myxococcota	1	Domain2_NHL	329	ISOLATE_475979_A0_SEQBINID_82862461_4	7264	7484	5	224	66.8693	3.5e-87
475979	CA046D	Corallococcus exiguus	Myxococcota	1	Domain3_YD-shell	881	ISOLATE_475979_A0_SEQBINID_82862461_4	7632	8493	11	879	98.6379	0
475979	CA046D	Corallococcus exiguus	Myxococcota	1	Domain1_FN-plug	244	ISOLATE_475979_A0_SEQBINID_82862461_4	9359	9587	1	230	94.2623	5.6e-85
475979	CA046D	Corallococcus exiguus	Myxococcota	1	Domain2_NHL	329	ISOLATE_475979_A0_SEQBINID_82862461_4	9606	9826	5	224	66.8693	4.8e-86
475979	CA046D	Corallococcus exiguus	Myxococcota	1	Domain3_YD-shell	881	ISOLATE_475979_A0_SEQBINID_82862461_4	9975	10837	11	880	98.7514	0
477880	Delta3_OalgA1CA_1	Olavius algarvensis associated proteobacterium Delta 3	0	1	Domain1_FN-plug	244	ISOLATE_477880_A0_SEQBINID_83107714_4	563	797	1	234	95.9016	7.5e-70
477880	Delta3_OalgA1CA_1	Olavius algarvensis associated proteobacterium Delta 3	0	1	Domain2_NHL	329	ISOLATE_477880_A0_SEQBINID_83107714_4	803	974	54	225	52.2796	2.7e-70
477880	Delta3_OalgA1CA_1	Olavius algarvensis associated proteobacterium Delta 3	0	1	Domain2_NHL	329	ISOLATE_477880_A0_SEQBINID_83107714_4	928	1155	12	238	68.997	6.4e-77
477880	Delta3_OalgA1CA_1	Olavius algarvensis associated proteobacterium Delta 3	0	1	Domain3_YD-shell	881	ISOLATE_477880_A0_SEQBINID_83107714_4	1161	1784	25	657	71.8502	4.4e-153
477881	Delta3_OalgB2SA_1	Olavius algarvensis associated proteobacterium Delta 3	0	1	Domain1_FN-plug	244	ISOLATE_477881_A0_SEQBINID_83108289_3	617	851	1	234	95.9016	9.1e-70
477881	Delta3_OalgB2SA_1	Olavius algarvensis associated proteobacterium Delta 3	0	1	Domain2_NHL	329	ISOLATE_477881_A0_SEQBINID_83108289_3	857	985	54	183	39.5137	4.1e-51
477881	Delta3_OalgB2SA_1	Olavius algarvensis associated proteobacterium Delta 3	0	1	Domain2_NHL	329	ISOLATE_477881_A0_SEQBINID_83108289_3	934	1210	20	295	83.8906	1.5e-99
477881	Delta3_OalgB2SA_1	Olavius algarvensis associated proteobacterium Delta 3	0	1	Domain3_YD-shell	881	ISOLATE_477881_A0_SEQBINID_83108289_3	1215	2074	25	879	97.0488	1.1e-231
477907	LMG 31363	Paenibacillus qinlingensis	Bacillota	1	Domain1_FN-plug	244	ISOLATE_477907_A0_SEQBINID_83111424_1	58661	58901	1	231	94.6721	6.3e-75
477907	LMG 31363	Paenibacillus qinlingensis	Bacillota	1	Domain2_NHL	329	ISOLATE_477907_A0_SEQBINID_83111424_1	58925	59219	11	293	86.0182	2.4e-30
477907	LMG 31363	Paenibacillus qinlingensis	Bacillota	1	Domain3_YD-shell	881	ISOLATE_477907_A0_SEQBINID_83111424_1	59271	60149	15	880	98.2974	1.4e-244
477907	LMG 31363	Paenibacillus qinlingensis	Bacillota	2	Domain1_FN-plug	244	ISOLATE_477907_A0_SEQBINID_83111437_6	170962	171204	1	237	97.1311	5e-78
477907	LMG 31363	Paenibacillus qinlingensis	Bacillota	2	Domain2_NHL	329	ISOLATE_477907_A0_SEQBINID_83111437_6	171270	171489	25	226	61.3982	4.7e-14
477907	LMG 31363	Paenibacillus qinlingensis	Bacillota	2	Domain3_YD-shell	881	ISOLATE_477907_A0_SEQBINID_83111437_6	171537	172426	6	879	99.2054	8e-221
477907	LMG 31363	Paenibacillus qinlingensis	Bacillota	3	Domain1_FN-plug	244	ISOLATE_477907_A0_SEQBINID_83111473_2	37920	38162	1	236	96.7213	8.7e-81
477907	LMG 31363	Paenibacillus qinlingensis	Bacillota	3	Domain2_NHL	329	ISOLATE_477907_A0_SEQBINID_83111473_2	38237	38490	81	321	73.2523	7.9e-28
477907	LMG 31363	Paenibacillus qinlingensis	Bacillota	3	Domain3_YD-shell	881	ISOLATE_477907_A0_SEQBINID_83111473_2	38504	39384	9	879	98.8649	6e-230
477907	LMG 31363	Paenibacillus qinlingensis	Bacillota	4	Domain1_FN-plug	244	ISOLATE_477907_A0_SEQBINID_83111473_3	48053	48296	1	222	90.9836	1.2e-44
477907	LMG 31363	Paenibacillus qinlingensis	Bacillota	4	Domain2_NHL	329	ISOLATE_477907_A0_SEQBINID_83111473_3	48344	48596	12	225	65.0456	4.3e-18
477907	LMG 31363	Paenibacillus qinlingensis	Bacillota	4	Domain3_YD-shell	881	ISOLATE_477907_A0_SEQBINID_83111473_3	48662	49539	14	879	98.2974	1.4e-189
477917	LMG 31461	Paenibacillus plantarum	Bacillota	1	Domain1_FN-plug	244	ISOLATE_477917_A0_SEQBINID_83112615_6	41824	42063	1	237	97.1311	4.7e-82
477917	LMG 31461	Paenibacillus plantarum	Bacillota	1	Domain2_NHL	329	ISOLATE_477917_A0_SEQBINID_83112615_6	42169	42351	4	170	50.7599	4.3e-18
477917	LMG 31461	Paenibacillus plantarum	Bacillota	1	Domain3_YD-shell	881	ISOLATE_477917_A0_SEQBINID_83112615_6	42391	43279	6	879	99.2054	2.7e-220
477917	LMG 31461	Paenibacillus plantarum	Bacillota	1	Domain1_FN-plug	244	ISOLATE_477917_A0_SEQBINID_83112643_6	25360	25602	1	237	97.1311	8.7e-80
477917	LMG 31461	Paenibacillus plantarum	Bacillota	1	Domain2_NHL	329	ISOLATE_477917_A0_SEQBINID_83112643_6	25668	25862	25	261	72.0365	1.2e-14
477917	LMG 31461	Paenibacillus plantarum	Bacillota	1	Domain3_YD-shell	881	ISOLATE_477917_A0_SEQBINID_83112643_6	25935	26824	6	879	99.2054	4e-213
478420	CA059B	Pyxidicoccus fallax	Myxococcota	1	Domain1_FN-plug	244	ISOLATE_478420_A0_SEQBINID_83172440_5	576	816	1	242	99.1803	5.8e-91
478420	CA059B	Pyxidicoccus fallax	Myxococcota	1	Domain2_NHL	329	ISOLATE_478420_A0_SEQBINID_83172440_5	821	972	171	317	44.6809	2.9e-29
478420	CA059B	Pyxidicoccus fallax	Myxococcota	1	Domain2_NHL	329	ISOLATE_478420_A0_SEQBINID_83172440_5	942	1154	8	210	61.7021	1.8e-46
478420	CA059B	Pyxidicoccus fallax	Myxococcota	1	Domain3_YD-shell	881	ISOLATE_478420_A0_SEQBINID_83172440_5	1169	2063	4	879	99.4325	0
495130	STM-7	Chitinibacter fontanus	Pseudomonadota	1	Domain1_FN-plug	244	ISOLATE_495130_A0_SEQBINID_86661060_6	742829	743054	12	240	93.8525	5.1e-78
495130	STM-7	Chitinibacter fontanus	Pseudomonadota	1	Domain2_NHL	329	ISOLATE_495130_A0_SEQBINID_86661060_6	743070	743326	24	281	78.4195	8.2e-45
495130	STM-7	Chitinibacter fontanus	Pseudomonadota	1	Domain3_YD-shell	881	ISOLATE_495130_A0_SEQBINID_86661060_6	743361	744236	3	880	99.6595	0
495130	STM-7	Chitinibacter fontanus	Pseudomonadota	1	Domain3_YD-shell	881	ISOLATE_495130_A0_SEQBINID_86661060_6	746675	747056	495	881	43.9274	3.6e-166
501808	S00124	Comamonas odontotermitis	Pseudomonadota	1	Domain1_FN-plug	244	ISOLATE_501808_A0_SEQBINID_87795956_4	962	1202	1	232	95.082	9.8e-47
501808	S00124	Comamonas odontotermitis	Pseudomonadota	1	Domain2_NHL	329	ISOLATE_501808_A0_SEQBINID_87795956_4	1251	1362	99	220	37.0821	1.8e-13
501808	S00124	Comamonas odontotermitis	Pseudomonadota	1	Domain3_YD-shell	881	ISOLATE_501808_A0_SEQBINID_87795956_4	1490	2091	3	589	66.6288	7.2e-78
501809	S00229	Comamonas odontotermitis	Pseudomonadota	1	Domain1_FN-plug	244	ISOLATE_501809_A0_SEQBINID_87796024_4	962	1202	1	232	95.082	9.8e-47
501809	S00229	Comamonas odontotermitis	Pseudomonadota	1	Domain2_NHL	329	ISOLATE_501809_A0_SEQBINID_87796024_4	1251	1362	99	220	37.0821	1.8e-13
501809	S00229	Comamonas odontotermitis	Pseudomonadota	1	Domain3_YD-shell	881	ISOLATE_501809_A0_SEQBINID_87796024_4	1490	2091	3	589	66.6288	7.2e-78
501809	S00229	Comamonas odontotermitis	Pseudomonadota	1	Domain3_YD-shell	881	ISOLATE_501809_A0_SEQBINID_87796024_4	2256	2537	595	880	32.4631	2.5e-119
501905	DSM 28570	Desulfoprunum benzoelyticum	Thermodesulfobacteriota	1	Domain1_FN-plug	244	ISOLATE_501905_A0_SEQBINID_87799960_5	74632	74861	1	233	95.4918	1.9e-54
501905	DSM 28570	Desulfoprunum benzoelyticum	Thermodesulfobacteriota	1	Domain2_NHL	329	ISOLATE_501905_A0_SEQBINID_87799960_5	74868	75022	54	208	47.1125	7.8e-42
501905	DSM 28570	Desulfoprunum benzoelyticum	Thermodesulfobacteriota	1	Domain2_NHL	329	ISOLATE_501905_A0_SEQBINID_87799960_5	75046	75228	43	218	53.4954	2.2e-57
501905	DSM 28570	Desulfoprunum benzoelyticum	Thermodesulfobacteriota	1	Domain3_YD-shell	881	ISOLATE_501905_A0_SEQBINID_87799960_5	75245	76096	21	881	97.7299	7e-229
504536	CPCC 204708	Solirubrobacter deserti	Actinomycetota	1	Domain1_FN-plug	244	ISOLATE_504536_A0_SEQBINID_88084441_6	217639	217880	1	240	98.3607	1.9e-94
504536	CPCC 204708	Solirubrobacter deserti	Actinomycetota	1	Domain2_NHL	329	ISOLATE_504536_A0_SEQBINID_88084441_6	217895	218080	12	226	65.3495	2.8e-43
504536	CPCC 204708	Solirubrobacter deserti	Actinomycetota	1	Domain3_YD-shell	881	ISOLATE_504536_A0_SEQBINID_88084441_6	218169	219010	3	879	99.546	5.9e-234
504536	CPCC 204708	Solirubrobacter deserti	Actinomycetota	1	Domain1_FN-plug	244	ISOLATE_504536_A0_SEQBINID_88084468_1	29952	30224	1	243	99.5902	1.3e-75
504536	CPCC 204708	Solirubrobacter deserti	Actinomycetota	1	Domain2_NHL	329	ISOLATE_504536_A0_SEQBINID_88084468_1	30238	30591	4	329	99.0881	3.1e-63
504536	CPCC 204708	Solirubrobacter deserti	Actinomycetota	1	Domain3_YD-shell	881	ISOLATE_504536_A0_SEQBINID_88084468_1	30592	31457	1	880	99.8865	6.3e-247
518502	CCTCC AA2014009	Streptomyces ferrugineus	Actinomycetota	1	Domain1_FN-plug	244	ISOLATE_518502_A0_SEQBINID_92608742_2	1772619	1772872	1	244	100	1e-76
518502	CCTCC AA2014009	Streptomyces ferrugineus	Actinomycetota	1	Domain2_NHL	329	ISOLATE_518502_A0_SEQBINID_92608742_2	1772870	1772987	54	171	35.8663	7.1e-37
518502	CCTCC AA2014009	Streptomyces ferrugineus	Actinomycetota	1	Domain2_NHL	329	ISOLATE_518502_A0_SEQBINID_92608742_2	1772997	1773184	81	273	58.6626	1.5e-65
518502	CCTCC AA2014009	Streptomyces ferrugineus	Actinomycetota	1	Domain3_YD-shell	881	ISOLATE_518502_A0_SEQBINID_92608742_2	1773186	1774069	2	880	99.773	1.5e-285
529765	LMG 26125	Microbulbifer taiwanensis	Pseudomonadota	1	Domain1_FN-plug	244	ISOLATE_529765_A0_SEQBINID_93878357_1	58617	58852	1	234	95.9016	8.3e-86
529765	LMG 26125	Microbulbifer taiwanensis	Pseudomonadota	1	Domain2_NHL	329	ISOLATE_529765_A0_SEQBINID_93878357_1	58929	59203	4	274	82.3708	3.5e-105
529765	LMG 26125	Microbulbifer taiwanensis	Pseudomonadota	1	Domain3_YD-shell	881	ISOLATE_529765_A0_SEQBINID_93878357_1	59205	60080	4	881	99.6595	0
530170	CGMCC 1.15178	Paenibacillus nasutitermitis	Bacillota	1	Domain1_FN-plug	244	ISOLATE_530170_A0_SEQBINID_93907022_4	159103	159342	1	237	97.1311	3.2e-83
530170	CGMCC 1.15178	Paenibacillus nasutitermitis	Bacillota	1	Domain2_NHL	329	ISOLATE_530170_A0_SEQBINID_93907022_4	159418	159635	32	225	58.9666	2e-19
530170	CGMCC 1.15178	Paenibacillus nasutitermitis	Bacillota	1	Domain3_YD-shell	881	ISOLATE_530170_A0_SEQBINID_93907022_4	159679	160584	12	880	98.6379	2.1e-217
530877	KCTC 22169	Saccharospirillum salsuginis	Pseudomonadota	1	Domain1_FN-plug	244	ISOLATE_530877_A0_SEQBINID_93975588_4	77779	78013	1	234	95.9016	1e-70
530877	KCTC 22169	Saccharospirillum salsuginis	Pseudomonadota	1	Domain2_NHL	329	ISOLATE_530877_A0_SEQBINID_93975588_4	78045	78220	25	209	56.231	1.6e-19
530877	KCTC 22169	Saccharospirillum salsuginis	Pseudomonadota	1	Domain3_YD-shell	881	ISOLATE_530877_A0_SEQBINID_93975588_4	78359	79245	8	881	99.2054	5.6e-303
548801	DSM 207	Thiocystis violacea	Pseudomonadota	1	Domain1_FN-plug	244	ISOLATE_548801_A0_SEQBINID_96725670_6	30466	30712	1	238	97.541	2e-83
548801	DSM 207	Thiocystis violacea	Pseudomonadota	1	Domain2_NHL	329	ISOLATE_548801_A0_SEQBINID_96725670_6	30718	30931	55	264	63.8298	2e-89
548801	DSM 207	Thiocystis violacea	Pseudomonadota	1	Domain2_NHL	329	ISOLATE_548801_A0_SEQBINID_96725670_6	30942	31061	44	163	36.4742	1.7e-47
548801	DSM 207	Thiocystis violacea	Pseudomonadota	1	Domain3_YD-shell	881	ISOLATE_548801_A0_SEQBINID_96725670_6	31063	31951	3	881	99.773	0
558598	DSM 28570	Desulfoprunum benzoelyticum	Thermodesulfobacteriota	1	Domain1_FN-plug	244	ISOLATE_558598_A0_SEQBINID_98735458_1	2628	2857	1	233	95.4918	2.2e-55
558598	DSM 28570	Desulfoprunum benzoelyticum	Thermodesulfobacteriota	1	Domain2_NHL	329	ISOLATE_558598_A0_SEQBINID_98735458_1	2864	3018	54	208	47.1125	9.3e-43
558598	DSM 28570	Desulfoprunum benzoelyticum	Thermodesulfobacteriota	1	Domain2_NHL	329	ISOLATE_558598_A0_SEQBINID_98735458_1	3042	3224	43	218	53.4954	2.7e-58
558598	DSM 28570	Desulfoprunum benzoelyticum	Thermodesulfobacteriota	1	Domain3_YD-shell	881	ISOLATE_558598_A0_SEQBINID_98735458_1	3241	4092	21	881	97.7299	7.1e-230
559427	EFPC2	Methylococcus sp.	Pseudomonadota	1	Domain1_FN-plug	244	ISOLATE_559427_A0_SEQBINID_98778614_4	587594	587835	1	240	98.3607	2.8e-96
559427	EFPC2	Methylococcus sp.	Pseudomonadota	1	Domain2_NHL	329	ISOLATE_559427_A0_SEQBINID_98778614_4	587841	588168	2	328	99.3921	4.6e-123
559427	EFPC2	Methylococcus sp.	Pseudomonadota	1	Domain3_YD-shell	881	ISOLATE_559427_A0_SEQBINID_98778614_4	588171	589050	2	880	99.773	0
564352	M133	Sulfidibacter corallicola	Acidobacteriota	1	Domain1_FN-plug	244	ISOLATE_564352_A0_SEQBINID_99680763_4	306400	306640	1	243	99.5902	1.4e-82
564352	M133	Sulfidibacter corallicola	Acidobacteriota	1	Domain2_NHL	329	ISOLATE_564352_A0_SEQBINID_99680763_4	306638	306829	53	237	56.231	1.2e-41
564352	M133	Sulfidibacter corallicola	Acidobacteriota	1	Domain2_NHL	329	ISOLATE_564352_A0_SEQBINID_99680763_4	306778	306988	17	217	61.0942	7.3e-60
564352	M133	Sulfidibacter corallicola	Acidobacteriota	1	Domain3_YD-shell	881	ISOLATE_564352_A0_SEQBINID_99680763_4	306991	307869	3	881	99.773	2e-282
572276	KCTC 12899	Acanthopleuribacter pedis	Acidobacteriota	1	Domain1_FN-plug	244	ISOLATE_572276_A0_SEQBINID_102106276_2	28585	28826	1	244	100	2.1e-89
572276	KCTC 12899	Acanthopleuribacter pedis	Acidobacteriota	1	Domain2_NHL	329	ISOLATE_572276_A0_SEQBINID_102106276_2	28815	29014	46	237	58.3587	1.2e-45
572276	KCTC 12899	Acanthopleuribacter pedis	Acidobacteriota	1	Domain2_NHL	329	ISOLATE_572276_A0_SEQBINID_102106276_2	28963	29173	17	217	61.0942	5.4e-59
572276	KCTC 12899	Acanthopleuribacter pedis	Acidobacteriota	1	Domain3_YD-shell	881	ISOLATE_572276_A0_SEQBINID_102106276_2	29176	30054	3	881	99.773	9.2e-275
573072	LGH	Cohnella sp.	Bacillota	1	Domain1_FN-plug	244	ISOLATE_573072_A0_SEQBINID_101726519_4	382755	382992	1	237	97.1311	1.1e-81
573072	LGH	Cohnella sp.	Bacillota	1	Domain2_NHL	329	ISOLATE_573072_A0_SEQBINID_101726519_4	383060	383282	26	225	60.7903	1.5e-22
573072	LGH	Cohnella sp.	Bacillota	1	Domain3_YD-shell	881	ISOLATE_573072_A0_SEQBINID_101726519_4	383327	384203	12	880	98.6379	4e-226
574918	RMAD-M	Methylocaldum sp.	Pseudomonadota	1	Domain1_FN-plug	244	ISOLATE_574918_A0_SEQBINID_101937609_2	75604	75851	1	244	100	7.7e-89
574918	RMAD-M	Methylocaldum sp.	Pseudomonadota	1	Domain2_NHL	329	ISOLATE_574918_A0_SEQBINID_101937609_2	75853	76177	2	328	99.3921	1.9e-130
574918	RMAD-M	Methylocaldum sp.	Pseudomonadota	1	Domain3_YD-shell	881	ISOLATE_574918_A0_SEQBINID_101937609_2	76179	77061	1	880	99.8865	0
574919	S3v3	Methylocaldum sp.	Pseudomonadota	1	Domain1_FN-plug	244	ISOLATE_574919_A0_SEQBINID_101937685_3	1620	1867	1	244	100	7.9e-89
574919	S3v3	Methylocaldum sp.	Pseudomonadota	1	Domain2_NHL	329	ISOLATE_574919_A0_SEQBINID_101937685_3	1869	2193	2	328	99.3921	1.6e-130
574919	S3v3	Methylocaldum sp.	Pseudomonadota	1	Domain3_YD-shell	881	ISOLATE_574919_A0_SEQBINID_101937685_3	2195	3077	1	880	99.8865	0
574920	YM2	Methylocaldum sp.	Pseudomonadota	1	Domain1_FN-plug	244	ISOLATE_574920_A0_SEQBINID_101937759_6	1620	1867	1	244	100	7.9e-89
574920	YM2	Methylocaldum sp.	Pseudomonadota	1	Domain2_NHL	329	ISOLATE_574920_A0_SEQBINID_101937759_6	1869	2193	2	328	99.3921	1.6e-130
574920	YM2	Methylocaldum sp.	Pseudomonadota	1	Domain3_YD-shell	881	ISOLATE_574920_A0_SEQBINID_101937759_6	2195	3077	1	880	99.8865	0
575726	SCPEA002	Pyxidicoccus parkwaysis	Myxococcota	1	Domain1_FN-plug	244	ISOLATE_575726_A0_SEQBINID_102019115_6	3228994	3229260	1	243	99.5902	4.2e-58
575726	SCPEA002	Pyxidicoccus parkwaysis	Myxococcota	1	Domain2_NHL	329	ISOLATE_575726_A0_SEQBINID_102019115_6	3229263	3229598	2	319	96.6565	7.7e-46
575726	SCPEA002	Pyxidicoccus parkwaysis	Myxococcota	1	Domain3_YD-shell	881	ISOLATE_575726_A0_SEQBINID_102019115_6	3229609	3230486	3	880	99.6595	1.5e-244
579480	GbtcB17	Cohnella sp.	Bacillota	1	Domain1_FN-plug	244	ISOLATE_579480_A0_SEQBINID_102404342_4	14188	14430	1	237	97.1311	1.1e-87
579480	GbtcB17	Cohnella sp.	Bacillota	1	Domain2_NHL	329	ISOLATE_579480_A0_SEQBINID_102404342_4	14489	14726	77	279	61.7021	2.2e-18
579480	GbtcB17	Cohnella sp.	Bacillota	1	Domain3_YD-shell	881	ISOLATE_579480_A0_SEQBINID_102404342_4	14776	15656	13	880	98.5244	3.8e-229
583183	S1L	Methylovulum psychrotolerans	Pseudomonadota	1	Domain1_FN-plug	244	ISOLATE_583183_A0_SEQBINID_102829969_5	350278	350523	1	244	100	4.7e-79
583183	S1L	Methylovulum psychrotolerans	Pseudomonadota	1	Domain2_NHL	329	ISOLATE_583183_A0_SEQBINID_102829969_5	350524	350853	1	329	100	4.4e-121
583183	S1L	Methylovulum psychrotolerans	Pseudomonadota	1	Domain3_YD-shell	881	ISOLATE_583183_A0_SEQBINID_102829969_5	350855	351744	2	880	99.773	0
605455	WLL	Comamonas odontotermitis	Pseudomonadota	1	Domain1_FN-plug	244	ISOLATE_605455_A0_SEQBINID_106874685_4	683896	684136	1	232	95.082	9.9e-46
605455	WLL	Comamonas odontotermitis	Pseudomonadota	1	Domain2_NHL	329	ISOLATE_605455_A0_SEQBINID_106874685_4	684184	684396	42	281	72.9483	2.5e-16
605455	WLL	Comamonas odontotermitis	Pseudomonadota	1	Domain3_YD-shell	881	ISOLATE_605455_A0_SEQBINID_106874685_4	684424	685025	3	589	66.6288	1.2e-77
605455	WLL	Comamonas odontotermitis	Pseudomonadota	1	Domain3_YD-shell	881	ISOLATE_605455_A0_SEQBINID_106874685_4	685190	685471	595	880	32.4631	1.3e-117
605455	WLL	Comamonas odontotermitis	Pseudomonadota	2	Domain1_FN-plug	244	ISOLATE_605455_A0_SEQBINID_106874685_4	1435122	1435404	1	240	98.3607	5e-38
605455	WLL	Comamonas odontotermitis	Pseudomonadota	2	Domain2_NHL	329	ISOLATE_605455_A0_SEQBINID_106874685_4	1435452	1435563	57	167	33.7386	3.2e-21
605455	WLL	Comamonas odontotermitis	Pseudomonadota	2	Domain3_YD-shell	881	ISOLATE_605455_A0_SEQBINID_106874685_4	1435684	1436269	5	590	66.5153	1e-100
605455	WLL	Comamonas odontotermitis	Pseudomonadota	2	Domain3_YD-shell	881	ISOLATE_605455_A0_SEQBINID_106874685_4	1436450	1436737	595	881	32.5766	1.8e-120
605470	EGB	Corallococcus sp.	Myxococcota	1	Domain1_FN-plug	244	ISOLATE_605470_A0_SEQBINID_106875665_6	2943322	2943552	1	232	95.082	1.8e-85
605470	EGB	Corallococcus sp.	Myxococcota	1	Domain2_NHL	329	ISOLATE_605470_A0_SEQBINID_106875665_6	2943569	2943790	5	225	67.1733	1.2e-87
605470	EGB	Corallococcus sp.	Myxococcota	1	Domain3_YD-shell	881	ISOLATE_605470_A0_SEQBINID_106875665_6	2943937	2944799	11	880	98.7514	0
611465	NBU2979	Marinicella meishanensis	Pseudomonadota	1	Domain1_FN-plug	244	ISOLATE_611465_A0_SEQBINID_107741964_5	33274	33550	1	242	99.1803	9.8e-50
611465	NBU2979	Marinicella meishanensis	Pseudomonadota	1	Domain2_NHL	329	ISOLATE_611465_A0_SEQBINID_107741964_5	33621	33902	13	286	83.2827	8.8e-57
611465	NBU2979	Marinicella meishanensis	Pseudomonadota	1	Domain3_YD-shell	881	ISOLATE_611465_A0_SEQBINID_107741964_5	33932	34820	10	881	98.9784	4.6e-273
629502	ASN36	Desulfoluna limicola	Thermodesulfobacteriota	1	Domain1_FN-plug	244	ISOLATE_629502_A0_SEQBINID_111822076_3	1858814	1859000	54	235	74.5902	9.1e-38
629502	ASN36	Desulfoluna limicola	Thermodesulfobacteriota	1	Domain2_NHL	329	ISOLATE_629502_A0_SEQBINID_111822076_3	1859005	1859171	54	229	53.4954	1.8e-54
629502	ASN36	Desulfoluna limicola	Thermodesulfobacteriota	1	Domain2_NHL	329	ISOLATE_629502_A0_SEQBINID_111822076_3	1859132	1859332	22	216	59.2705	2.2e-57
629502	ASN36	Desulfoluna limicola	Thermodesulfobacteriota	1	Domain3_YD-shell	881	ISOLATE_629502_A0_SEQBINID_111822076_3	1859341	1860219	5	880	99.4325	1.6e-202
634515	DSM 19409	Paenibacillus tarimensis	Bacillota	1	Domain1_FN-plug	244	ISOLATE_634515_A0_SEQBINID_112383794_3	91266	91500	1	234	95.9016	1.1e-79
634515	DSM 19409	Paenibacillus tarimensis	Bacillota	1	Domain2_NHL	329	ISOLATE_634515_A0_SEQBINID_112383794_3	91621	91769	125	265	42.8571	1.3e-12
634515	DSM 19409	Paenibacillus tarimensis	Bacillota	1	Domain3_YD-shell	881	ISOLATE_634515_A0_SEQBINID_112383794_3	91838	92390	13	553	61.4075	5.3e-148
634515	DSM 19409	Paenibacillus tarimensis	Bacillota	1	Domain3_YD-shell	881	ISOLATE_634515_A0_SEQBINID_112383794_3	92468	92755	593	880	32.6901	2.7e-92
636233	MSr10575	Sandaracinus amylolyticus	Myxococcota	1	Domain1_FN-plug	244	ISOLATE_636233_A0_SEQBINID_112596290_1	254245	254505	4	243	98.3607	7e-44
636233	MSr10575	Sandaracinus amylolyticus	Myxococcota	1	Domain2_NHL	329	ISOLATE_636233_A0_SEQBINID_112596290_1	254626	254862	129	328	60.7903	4.7e-24
636233	MSr10575	Sandaracinus amylolyticus	Myxococcota	1	Domain3_YD-shell	881	ISOLATE_636233_A0_SEQBINID_112596290_1	255235	255947	286	880	67.5369	5.9e-54
636233	MSr10575	Sandaracinus amylolyticus	Myxococcota	1	Domain1_FN-plug	244	ISOLATE_636233_A0_SEQBINID_112596290_5	1394546	1394788	1	241	98.7705	1.5e-51
636233	MSr10575	Sandaracinus amylolyticus	Myxococcota	1	Domain2_NHL	329	ISOLATE_636233_A0_SEQBINID_112596290_5	1394800	1395139	24	326	92.0973	5.3e-21
636233	MSr10575	Sandaracinus amylolyticus	Myxococcota	1	Domain3_YD-shell	881	ISOLATE_636233_A0_SEQBINID_112596290_5	1395151	1396080	11	880	98.7514	1.9e-134
649568	KoM1	Methyloglobulus morosus	Pseudomonadota	1	Domain1_FN-plug	244	ISOLATE_649568_A0_SEQBINID_115646516_1	1112	1351	1	240	98.3607	9.4e-85
649568	KoM1	Methyloglobulus morosus	Pseudomonadota	1	Domain2_NHL	329	ISOLATE_649568_A0_SEQBINID_115646516_1	1354	1475	54	180	38.6018	1.1e-30
649568	KoM1	Methyloglobulus morosus	Pseudomonadota	1	Domain2_NHL	329	ISOLATE_649568_A0_SEQBINID_115646516_1	1479	1776	27	315	87.8419	8.2e-49
649568	KoM1	Methyloglobulus morosus	Pseudomonadota	1	Domain3_YD-shell	881	ISOLATE_649568_A0_SEQBINID_115646516_1	1691	2561	9	877	98.6379	0
649573	skMP5	Mizugakiibacter sediminis	Pseudomonadota	1	Domain1_FN-plug	244	ISOLATE_649573_A0_SEQBINID_115647081_6	10066	10316	1	239	97.9508	6.7e-57
649573	skMP5	Mizugakiibacter sediminis	Pseudomonadota	1	Domain2_NHL	329	ISOLATE_649573_A0_SEQBINID_115647081_6	10317	10502	50	230	55.0152	3.9e-33
649573	skMP5	Mizugakiibacter sediminis	Pseudomonadota	1	Domain3_YD-shell	881	ISOLATE_649573_A0_SEQBINID_115647081_6	10656	11388	1	725	82.2928	2.3e-259
650356	SG22	Anaeromyxobacter terrae	Myxococcota	1	Domain1_FN-plug	244	ISOLATE_650356_A0_SEQBINID_115858753_2	2763	3014	1	242	99.1803	9.3e-88
650356	SG22	Anaeromyxobacter terrae	Myxococcota	1	Domain2_NHL	329	ISOLATE_650356_A0_SEQBINID_115858753_2	3014	3228	110	319	63.8298	7.1e-52
650356	SG22	Anaeromyxobacter terrae	Myxococcota	1	Domain3_YD-shell	881	ISOLATE_650356_A0_SEQBINID_115858753_2	3366	4252	2	879	99.6595	0
681822	QH3KD-4-1	Myxococcus qinghaiensis	Myxococcota	1	Domain1_FN-plug	244	ISOLATE_681822_A0_SEQBINID_121324815_2	51257	51495	1	241	98.7705	1.3e-92
681822	QH3KD-4-1	Myxococcus qinghaiensis	Myxococcota	1	Domain2_NHL	329	ISOLATE_681822_A0_SEQBINID_121324815_2	51564	51781	24	272	75.6839	2.6e-45
681822	QH3KD-4-1	Myxococcus qinghaiensis	Myxococcota	1	Domain3_YD-shell	881	ISOLATE_681822_A0_SEQBINID_121324815_2	51789	52665	8	880	99.0919	0
682816	QH1ED-7-1	Pyxidicoccus xibeiensis	Myxococcota	1	Domain1_FN-plug	244	ISOLATE_682816_A0_SEQBINID_121399869_5	32786	33030	1	241	98.7705	6.2e-90
682816	QH1ED-7-1	Pyxidicoccus xibeiensis	Myxococcota	1	Domain2_NHL	329	ISOLATE_682816_A0_SEQBINID_121399869_5	33034	33191	169	322	46.8085	3.8e-31
682816	QH1ED-7-1	Pyxidicoccus xibeiensis	Myxococcota	1	Domain2_NHL	329	ISOLATE_682816_A0_SEQBINID_121399869_5	33158	33376	10	217	63.2219	4.5e-49
682816	QH1ED-7-1	Pyxidicoccus xibeiensis	Myxococcota	1	Domain3_YD-shell	881	ISOLATE_682816_A0_SEQBINID_121399869_5	33380	34273	4	879	99.4325	0
724713	H1	Desulfobotulus pelophilus	Thermodesulfobacteriota	1	Domain1_FN-plug	244	ISOLATE_724713_A0_SEQBINID_129892928_1	76568	76805	1	235	96.3115	1e-67
724713	H1	Desulfobotulus pelophilus	Thermodesulfobacteriota	1	Domain2_NHL	329	ISOLATE_724713_A0_SEQBINID_129892928_1	76808	77096	11	317	93.3131	8.7e-68
724713	H1	Desulfobotulus pelophilus	Thermodesulfobacteriota	1	Domain3_YD-shell	881	ISOLATE_724713_A0_SEQBINID_129892928_1	77107	77694	1	584	66.2883	2e-173
724713	H1	Desulfobotulus pelophilus	Thermodesulfobacteriota	1	Domain3_YD-shell	881	ISOLATE_724713_A0_SEQBINID_129892928_1	78058	78340	590	880	33.0306	3e-132
729604	WSC-7	Methylomonas sp.	Pseudomonadota	1	Domain1_FN-plug	244	ISOLATE_729604_A0_SEQBINID_130448057_6	4047	4281	1	236	96.7213	5.8e-106
729604	WSC-7	Methylomonas sp.	Pseudomonadota	1	Domain2_NHL	329	ISOLATE_729604_A0_SEQBINID_130448057_6	4272	4527	37	290	77.2036	6.5e-102
729604	WSC-7	Methylomonas sp.	Pseudomonadota	1	Domain3_YD-shell	881	ISOLATE_729604_A0_SEQBINID_130448057_6	4610	5488	1	880	99.8865	0
730391	N5-1-1-5	Paenibacillus radicis (ex Xue et al. 2023)	Bacillota	1	Domain1_FN-plug	244	ISOLATE_730391_A0_SEQBINID_130525888_1	15071	15313	1	238	97.541	1e-81
730391	N5-1-1-5	Paenibacillus radicis (ex Xue et al. 2023)	Bacillota	1	Domain2_NHL	329	ISOLATE_730391_A0_SEQBINID_130525888_1	15390	15585	82	265	55.9271	1.6e-23
730391	N5-1-1-5	Paenibacillus radicis (ex Xue et al. 2023)	Bacillota	1	Domain3_YD-shell	881	ISOLATE_730391_A0_SEQBINID_130525888_1	15657	16540	9	879	98.8649	3.3e-250
730391	N5-1-1-5	Paenibacillus radicis (ex Xue et al. 2023)	Bacillota	2	Domain1_FN-plug	244	ISOLATE_730391_A0_SEQBINID_130525888_1	18136	18372	1	235	96.3115	3.1e-79
730391	N5-1-1-5	Paenibacillus radicis (ex Xue et al. 2023)	Bacillota	2	Domain2_NHL	329	ISOLATE_730391_A0_SEQBINID_130525888_1	18449	18660	31	225	59.2705	4.4e-25
730391	N5-1-1-5	Paenibacillus radicis (ex Xue et al. 2023)	Bacillota	2	Domain3_YD-shell	881	ISOLATE_730391_A0_SEQBINID_130525888_1	18707	19415	13	715	79.7957	3.2e-153
730399	SCIV0701	Paenibacillus soyae	Bacillota	1	Domain1_FN-plug	244	ISOLATE_730399_A0_SEQBINID_130526414_5	53203	53440	1	234	95.9016	2e-85
730399	SCIV0701	Paenibacillus soyae	Bacillota	1	Domain2_NHL	329	ISOLATE_730399_A0_SEQBINID_130526414_5	53519	53734	27	231	62.31	1.7e-32
730399	SCIV0701	Paenibacillus soyae	Bacillota	1	Domain3_YD-shell	881	ISOLATE_730399_A0_SEQBINID_130526414_5	53782	54662	6	880	99.319	2.6e-231
730400	SS4	Paenibacillus andongensis	Bacillota	1	Domain1_FN-plug	244	ISOLATE_730400_A0_SEQBINID_130526509_4	721856	722097	1	239	97.9508	2.2e-74
730400	SS4	Paenibacillus andongensis	Bacillota	1	Domain2_NHL	329	ISOLATE_730400_A0_SEQBINID_130526509_4	722177	722409	81	286	62.614	2e-27
730400	SS4	Paenibacillus andongensis	Bacillota	1	Domain3_YD-shell	881	ISOLATE_730400_A0_SEQBINID_130526509_4	722463	723342	9	879	98.8649	4.7e-228
730400	SS4	Paenibacillus andongensis	Bacillota	2	Domain1_FN-plug	244	ISOLATE_730400_A0_SEQBINID_130526509_6	1235399	1235633	1	233	95.4918	1.6e-72
730400	SS4	Paenibacillus andongensis	Bacillota	2	Domain2_NHL	329	ISOLATE_730400_A0_SEQBINID_130526509_6	1235718	1235945	83	284	61.3982	1.5e-24
730400	SS4	Paenibacillus andongensis	Bacillota	2	Domain3_YD-shell	881	ISOLATE_730400_A0_SEQBINID_130526509_6	1236000	1236879	9	879	98.8649	8.3e-225
734125	BL	Tahibacter soli	Pseudomonadota	1	Domain1_FN-plug	244	ISOLATE_734125_A0_SEQBINID_130830687_5	23669	23920	1	239	97.9508	7.8e-87
734125	BL	Tahibacter soli	Pseudomonadota	1	Domain2_NHL	329	ISOLATE_734125_A0_SEQBINID_130830687_5	23932	24248	5	325	97.5684	1.4e-113
734125	BL	Tahibacter soli	Pseudomonadota	1	Domain3_YD-shell	881	ISOLATE_734125_A0_SEQBINID_130830687_5	24255	25125	3	879	99.546	0
734125	BL	Tahibacter soli	Pseudomonadota	2	Domain1_FN-plug	244	ISOLATE_734125_A0_SEQBINID_130830690_2	38397	38621	22	237	88.5246	7.6e-59
734125	BL	Tahibacter soli	Pseudomonadota	2	Domain2_NHL	329	ISOLATE_734125_A0_SEQBINID_130830690_2	38774	38938	41	208	51.0638	1.2e-32
734125	BL	Tahibacter soli	Pseudomonadota	2	Domain3_YD-shell	881	ISOLATE_734125_A0_SEQBINID_130830690_2	38958	39847	10	880	98.8649	5.9e-285
