# Supplementary material for: Ancestral neuronal receptors are bacterial accessory toxins
Source: Nat Commun. 2026 Feb 14;17:2753. doi: 10.1038/s41467-026-69246-x (PMC13018210; doi:10.1038/s41467-026-69246-x)
Supplement: Supplementary file 8 — Supplementary Data 6 [file 41467_2026_69246_MOESM8_ESM.zip]

Archive with 1 entries (1 files):
- Supplementary_data_6_immunity_example.fa
