# Supplementary material for: Ancestral neuronal receptors are bacterial accessory toxins
Source: Nat Commun. 2026 Feb 14;17:2753. doi: 10.1038/s41467-026-69246-x (PMC13018210; doi:10.1038/s41467-026-69246-x)
Supplement: Supplementary file 8 — Supplementary Data 6 [file 41467_2026_69246_MOESM8_ESM.zip › Supplementary_data_6_immunity_example.fa]

>Cohnella/1-43 phaseoli
MIGQDVELNWAIIETRTFDDYRLTDITNAAKKYKLDGNGAAPS
>Cellulomonas/1-355 sp. URHD0024
MLLPQPVLTTLIDLCGGAVHLPGDPGYAAGAQGLSPLAVAYPGDEAEVSELVAFAHRHGLRVAVQRTAMGCR
PMSALHDAILLRTAGMSGVRVEAGLVRVQAGALWGDVVDAVGDRLVPVPDDPRLGVVGSTLEGGIGTFGRLL
GLASSRVVGARVVLASGDAREADEDLLWAVRGGGPSAAVVTELVLATAEARTLSLWTAQVDPDEAVRLLRDA
HPDGAGVTVRLSDGRLRADVVTFDGPGEPLSAGTVLRDLRSEHATTGPLAARFLEHLGVDDLRTLARTPAEV
TVRLAGGALLGQPTGARTHTSSTYLVTSYGAPITLGVDAIALPAEVEDRLVALRRRIDPAGTFVLPV
>Motilibacter/1-242 rhizosphaerae
MSVSDGLQPMTEEAAVPHVLDNPVWASLTGPHADLALGTGLARAYPDDVARFVALQDLADPQAWRDLAALVP
PGEVVAVSGPRPEPPEGWEVVAGGEGVQLVATDRLHDRAFPEAVPLGPDDAEEMLDLVARTEPGPFLPRTYL
LGTYLGVRVDGRLVAMAGERLHPPGFTEISAVCTDPDFRRRGYATRLVLAVAHGIRARGETPLLHAAATNTG
AIRLYEALGFELRRRTRFIAVRVPQG
>Candidatus/1-463 Soliruborbacter pratensis (Solirubrobacter sp URHD0024)
MSTATIESRSPQDQSEVVVTAPASDRAAVAAAVARARAAQREWSRSALARADALTAAAAAVDAAKDQIVDLM
IREVGKPLTESVGEHARSVRILRYQSQSALDPDGDTYPAAPPSDLRTLLLSRRRPRGVAGLITPWNFPFAIP
LWKAAPALAYGNAVVLKPSSDALASALLLEEILNRHLPEGVFTVVPGGGETGQAIIEQADVVSFTGSTAVGL
QVAAAATARGIASQAEMGGLNASIVLPDADVEAAAKVIAGAAMGYAGQKCTATGRVIVVGDAAPITDALAAA
VEGLPLGDPAAADTVVGPVINPPARDEVLDAARAVATDGGRIVTGGTAIDGPGLFVTPTVVDGQSPDARLAQ
DEVFGPIVTVLRAETAEQAVQISNGVPFGLVTSVFTRDVDSALTVVDGLESGMIRVNMPTSGVDFHAPFGGE
KQSSFGPREQGKAARELYTSTHTITIGPLGA
>Euzebya/1-440 rosea
VNENANGIDADAPTADDTPAGEPAVVAHALGAEDVTPRAEEASPPLEQPTDDHPHGADDDQHGAHGDHPHGH
GADDSSGTSTGMIVLALLGVLAGVAGLIWYAVGVTPEDDEVATESSAVTTGESLPEGVVYSIAGVDRTLEDV
EPRVRSIAPDLADALVDPEAASAEQRGQLAQVVATLVVDDLLGVAAEDAGVEVTEEDLQASIDEIVEVQFGG
DAAAFEEQVVAEGLTVEAVRELQRPAVLIDKLVDARITEVTDEEVEAFYEQEAATEVVSHILVETEEEAQAA
IDRIDGGEAFADVAAEVSLDGSAQNGGQLGPFQPGQFVEPFEDAVLETEPGEITGPVETEFGWHVITVDGAD
IPPLEEARPDIEEFLRQQQVGGITEQIVTEIDAAAQVTVAPVYGTWLGITGGGVQPPVNEVQDLPLEDALPL
EELPTEGE
>Solidesulfovibrio/1-80 fructosivorans JJ
MKRWLTWVKKSDLSPMRNVGRHLDNILTFCRHRITNGVVEGLNSKIMAIKRRACGYRNRELFKTAIYFFCGG
LDLYPKQV
>Syntrophobacter/1-140 fumaroxidans
MYNNISSLIYMYCSSLYKNILRLIKRRNIMILVFVAVEAVEFIDFLYKYKISHHYNKMLFVKISVLGVYLLL
SYLAYEGIQMAIVAFRLLLIINGVWILIFCLLGVNYSQYILKIIGIIIGAYFLLGGILLLRNTDSSLS
>Desulfosudis/1-105 oleivorans 1
MAQIDILKPIKMFGYCFILMGSVVLFMHFLLLQSNDYTIEFKCFVLIISGFHFLAGAGVILKKNWGFHVLKF
YLYCLYLALPVGTYIAIKTFKYIEQHKIENYFK
>Desulfosudis/1-162 olevorans 2
MRYLFCITIIIISLLICIGCYQKFEVYGFKSEEKEFSWGKVGASLSGKKVIEGNTIIRRTPYDLEIWFVPFS
LKEGTIKITELKIIKSKKIIYQNDTSHEGVIKKYAKDYMAFFLFENINIDYANIELQMKFILKENGNSMGYS
TKIDFEKDYQKFRAIIGV
>Desulfoluna/1-306 limicola (Desulfoluna sp. ASN36)
MFFSKTTKGFYYSKIGVLHFELENYYTSIIHFNKSRKYSYNDSLFTEYNTYYLGYCYLNLGDYKKAIKYLEQ
CINKNNEDEILELLGWCYLMVSNYSMAKKMYEKLNVLDNYSIVNKIQYAKILIEMGDKNKALESLSQAESIN
HDSIVNGVIKSIKYKLKGELIKSIDILENVIKSKYTEVKEGKYFKLEDLYLFLAELQKENESHKEALSTLEE
SHKKNSKDIWIKNALAMEYAEQKLKLKEALTLINQCILHQPENPIFIDTKAWILYRLQKKKLSKEFIEKSLN
LNPDSKMAQQHFDEISRL
>Desulfosarcina/1-198 alkanivorans 1
MRKIKLFFLLSATILLVFLSGGCGPFESGVLDNGALNTGGTDDPRRLIEVAYDRMYRANRVIGARNVLKRAI
ERSKQSNDLYALAVSYNMMGYTYIDKEKDPNTAEKYYNKAINVISGNNFYCELVHSYIGYALSNNLRGIPEN
SCAYEIKARNLIEKIKLNYQKKVILCEGGLDSINVAEKRLIDLSNYLNCEKNGP
>Desulfosarcina/1-86 alkanivorans 2
MKKKENYSYFQGARLSETDSNRVGVGVILGIIGVFVSLYVTDLKNLRFLIITIFAGVGFFILGPILFKSKKP
TGKSVDSKSRDQQK
>Desulfonema/1-126 ishimotonii
MENYRINLAGFGIDDEFLMHLNINDLEITKKGDIWNKHTGKKYEENIIRISGSTTYEKGFGIAVDSIIKRVE
SDTLLNNLFHRCEYVELQIWICQDDDHRVPSITLSPEQMEFLIKLKANVDIDVM
>Haliangium/1-64 ochraceum
MLKLLTTICAAMMAAGIILPFVVGTSLPPSAYDVLQLGGLCGLLVLGLLYRRQRKKADASKLHA
>Sandaracinus/1-192 amyloplyticus
MTDRQHFATSADAMKYLDARLRSVVRSLGYKRARGTKLAYAKPSGRDDEFVVFGAVASRVGYDHFAGGLFRV
ELGLAPVPELFAAARVGLVDLLSESDLERYVGISRAVVAALPRPPDVHVEQFASTARDWYAKRFEPPARGLR
RTFYEWAPFRSSDDLDAWSAFLAESLPSGLDRVARSSVDAGNLRLAPG
>Streptomyces/1-188 ferrugineus
MSGSAARGSVFSNMTRTSSWKIAVPSQAARSPWVRAAIRRAASMVPSWPVAAKWTAEVDARIKEPFPAARWL
TWKWIAAARSQGMPLVRTSSVCKPMSFGSDAAHRWKRAKMSGKSSPPRSSSDSATRMAICVSSVASPGSQPP
PPHISSSPAPGAGNRAENAPWGPNSKGAPSASPTAEPTITPATR
>Sorangium/1-131 cellulosum SoCe56
MCKTVDEILAEFTSHYGPEEVWVLSLSDAEIVERLRATGHQSCTTFADYLESLFAREHVDPASIKRELEEHV
RSSPGSRESWPDRNDRTASGLDAWVAYHLANGRSIARRLILDWVKQERYFSSVAPSDPE
>Chondromyces/1-271 apiculatus DSM436 1
MTPVKIRGESSWIALTELACDLGQGSKSQVTVAISAPVTDADRGISRCSFRIAGLRQGTIEQETCGADTYQA
LVLCVQRVGIELALAKRHQRLTWANTEDDDLGFPVDVFENVTKPRRTAYLPKPDSSLRESIREGFSLLRLDP
GQAGKVLGRLRRRCLQLDLVDSATMCLQGELAAARAMKNVAEESRLTRLLARQQPSADNLLAVAEGFVNQGK
QNDARKYLLQASAVAEHGTTLHRLITEKLAALRGPQQKPGATVRPAVGLRKRRKR
>Chondromyces/1-133 apiculatus DSM436 2
MECSRKTDESIRHVVNEASEEVAKAYKRVAGSIMGNLLTEVLAPIWIEHEELAPEWYRQSRSAKPSRPKIKK
ELRERLLATLDEVELSVKSTIPIAENACDEKSAARYQEGIDDIVDYIVIARSYVETLEQEP
>Anaeromyxobacter/1-136 sp. K
LSIAYLSYGGELRVGFGALSESRRGYINGEWTLGTRGSPWLLEREGRFTASERDAEGTWAASLEVLKGRLVE
RVRLDVPGPDLSLELEGGYRYSILPSKQPEWQAWELLCPDGSTVVAWCNGRWVERQRGEADEEG
>Sulfidibacter/1-174 corallicola
MTETHPAEQQIWRLAYLHLDPDRESPEWYLLVNEGPVDRVLARDGRILVFTDPAAADRVIDRFGADLPADDR
DLEEPFFRGHLAQTLYLLTSGEADESRFIIDTANLLLDLIATTGRPVPEHHGRRLKALADHFTFASEPKGFF
ADSGIAPDAIVETLLWATGLVMLHLSEVRP
>Acanthopleuribacter/1-174 pedis
MTQKNQADLQIWRLAYLAPAPDGDLPKWYLLVNEGPKEQILTVEGRILVFAEPGDAAALIDRYGADLPADER
DLEEPFFRCHVAQSLYLLTAGEEDEERLIIDTANLLLDLIAVTGRPVPDHHRNRLKALADYFTFASDPAGFF
AESGVTRDEMVESLLWATGRVVLHLTEVKP
>Corallococcus/1-186 carmarthensis CA043D
MPTHRTSWLLLAGATGGFLTVHWMNSTSPVAPEASLPDASLSAPPQAQPMQSMALLTQLRRGMTRAEAAALG
QGVTLGGYPGKVTYGFSSNEQLENIGISVFRREARCATAFKALHDEAVAVLGSPTSTSSVVEGKQCEDWTLS
DSAIRICCRQASPVDGGTGWMLLMAIKSFSPHEKFDIRNGFH
>Corallococcus/1-415 exiguus AB032A
MYRWLLFAALAVTTTAGAKPNTPLYATGAGPGGGPAVKTFDPNSNTNWVSFYAYESSMSVGVEMATGRVTTN
WRPDAVTGTSEGGGPLVRVFDVNTGSVLREFFAYDSNFRGGVFVTTGDVDGDGFDEIITAPGRGMGPLVRVW
KAVGTPTLINEFWAYDPGFTGGVRLGAGDVTRDNVSEIVTIPGPGGGPHVRVFNRWGGEVYGYMAPVPRRPW
DNQYYTNGYRVAVGSDPWGTPELYVSGSEWRFFTHFQRSDDCSIPPIFVTPNFVRKAYWVLTPYAHVMRIPD
GATLAHFGTEALNAGFLGQEVSYADYKNLCEPNGGVSCNVFQYPYPYGGSDPDYSPQVATLQQPGASPRLLT
GSPQLKLGNGVAGCYYDTMFQPGTLKLYERWGAALWSFQPYGAFYGGVKPAANND
>Myxococcus/1-90 qinghaiensis
MLSSNPSDETSPRSTMKRATRIRQSAVRVRSGIRLVLFMMALWLCAMFFNVTWAAKITGALALFFTATTALE
AWNVWRLRRLPPEEPKRR
>Pyxidicoccus/1-151 fallax DSM 14698
MADVSLLEEWQLLAESPFPGWQVVEELARSVSTESEGTRLLVFEPAGNEAYRIGYSIEAPFEWAGEPEARIR
KTLRGDGFVGLTVRGPEVLSRGLRLFQRVQKREVKGAELASELGGRLLGLEALLETNPLLMLAGHDGDPIFL
LTGVKTI
>Candidatus/1-103 Thiodictyon syntrophicum
MPRPAVVDGASPVWREFCPTRARSRPRTPMLQPVTRERSRRMPDGAFAPSETFSPDLRAHTNGQRRNKRSGR
GECPVPPGLMGHAPSGSKYTRPARKLDSQNR
>Tahibacter/1-123 soli (Tahibacter sp. BL) 2
MLTAFAIAAWAASADETRLFRETVARQSHVLVAQCRAADRRRALVYLADGGALYAELESADAVALLADLAFD
ANGQRSFETNGGVETYTKVGARIDAMLRLPARFVRPAQLADALSEKIDACR
>Candidatus/1-57 Competibacter denitrificans
MAYLFRGMNAGRYAVHTLWRQMVNYRRCYVPDRLIFGDTLVLSKLDWLARSVPDAST
>Candidatus/1-120 Methylobacter oryzae
MTIKKYCIAGWISKKVLTWLLLLSPVLYVATCSYISENKSAAFELIKVGDTKNTVIDRLGKPSHIEQSGILF
SRYATHQCNDPCVERLWFENPLILGIEAWSFEIDKNGKVINNSHWVSP
>Methyloglobulus/1-113 morosus
MVRQNHNGINLKRMIFFDRAESIPQQINMFSQQFPFPLHQVDRKKVSPSLHPVASIVGQLRNSRQKKNGSVK
RRMGRVKRNPSKPCQNMHNGKSKCIIPFKKIQHNHIPCLRS
>Methylomonas/1-93 koyamae
MDLAERLPASALRWRRHAGLSTVSGAGWDVFFYGEFAGAAAGYADSAYRCVARCGAGQQTGAAFSLVPLRVH
RCLGGVAGPYALRVDLAAGGR
>Chitinibacter/1-91 fontanus
MQKIFSSIYKISALGLAFSLGAIFVLPWLINKEISLLVAAISGVLNIVSMLVIKKIARVDEIAFLEKEMNTP
LGHEHFESSDVANHHADEH
>Methylosarcina/1-110 fibrata
MTNALLQLLDAEVAGFPVRASGEQGYEYINNIVARYMISEREELVAALKEWLLLRSESKTMLAVDIAGKQHL
RELRPELQRLLADVEQGKVFKPFYARPIKKALSLIESL
>Methylocladum/1-120 sp BRC4
MMDREKWISGILSVIGNIANAEKQYRAWVLHENICFPSLDEIYCQIFDDYDLDNLIDNYADQFGLTSQQKVS
LNRLRNLLNSFDYEAIENIDIKVLLDSQEWSVITHSASEVLHELSQCI
>Methylovolum/1-292 psychrotolerans sph1
MNTLLDFFFACRTVFYKFERNIIEEVKAHLESEAGIRLQKQVDGINKIQRLAGGKEVNLYHIQRGKPTFDNS
LRFPSACDEALLANMNLIHPEKHNTKLKVEVWLVKGQLFSLLFNKPPKQFFIGLDLKLLEPEMADVKIWFDP
MLPQIPSISRLANDAMSTEWLQEWVKISRVTELCKALSSTERESVLRKINAQLPFDYLTLMAQTEGMKLSTC
TIYGVSKIRKVVCPDENYYLLAEIEGLGALVVKEGSEDAKLYLFNYENNDISLVEGTFKNAVAILMAQTYPI
APSI
>Desulfurivibrio/1-165 alkaliphilus 1
MLNVPEKQIWVDNRLGANGRWAWYVPLFILVLFYQLFIAIKFLFYRGIYGEAPLVAVVGILVLLFLLIGAIN
FCRDSPRIAQSIIFENEKIVIRFYLGRQQIYKRSEIELIKNIKIYPYFRIITLFDLKKDNYKIKTKEGDYFY
ISGAMPMNSSLLQLLSRKIEN
>Desulfurivibrio/1-111 alkaliphilus 2
MKLFCGFLIGYLNGLIWPILVIYMPYFVWSLSRKKHMLTMSKGYVIILVFVWFTWASLALFACAESTLILVK
AIFKDIVDFKEEIGRYIAFGIGVGIITLPAILSLFGKQS
>Microbulbifer/1-103 donghaiensis
MGFSEDDLRLAAKLRVARLFNLNPDALSFDMVFGEDLKASFISNFKANEFDQLDYDIRDVADHQVLKELASG
TLVIRTVGDYCEHMIRCYRAKPKDVNRVLLG
>Thioalkalivibrio/1-149 nitratireducens
MVVIQMSIMISSFLEMPFALKLMFIAGLLSPLLTLGATLTGSIIPSGDPAWQYGAAKNLFELFVIVGLMVPA
SISAILLARRWRSSRFLFVASYFIACVAPFSIESFREELHDTSAYVLAAIFTSVVILFYILFSRRVRVYFQT
SSEHA
>Candidatus/1-107 Thiodiazotropha endoloripes
MQKSKLNKWLMVSIFLLPIVIIGGLIIGYDTVDPYYRTDQSSFGRITNVTYAVGKTGGRVEIEVLMKDGRRL
YFKKSSKNRPMIGDSVKLILLRRKYSGRERYILKL
>Nitrosococcus/1-75 halophilus
MSGRLFLSRIKRLMLKPRLSCPHNINLEEGSNMSRFEKLMHVLDSGAKILKAGMARGNGVILGLGVRQLDAL
IAS
>Candidatus/1-117 colwellia aromaticivorans
MVIIQKKISATFIAFILCVLGLYFMSSTLVVLNESTEFLQSYADDDLSNVKIESIKDTKLLMKLLEVEKGKT
RVMLKLSQTLYSEIADLLMIGLILFFLLLLIITYFVFLSKKHQRI
>Ghiorsea/1-178 bivora
MQLIKLSKAGLLFTVLLLPLLAGCEETSLPEGWRFPTNADFIGEWKENEKYVEKPYLAEADFDGNGVLDQAW
ILIKDDNSWGVFVILDLDSTDPDWIQLDITEKGSKTYLPPQSMGLDVVSEGKYKTVCGKGYDCEKNEPKEIE
LRLPAIRYFRYESASSIFYWDKKTSAFKRIWMSD
>Halofilum/1-81 ochraceum
MTRNILIVFVLAVSLIGLGIEGVITGDVFAFGAKSTPGATLDRERHTVGFWSFVIFYFAFGAFLLWGVMKNA
KSASEDNRR
>Solimonas/1-156 sp K
MKKFPRLFAIYLILGFSFWGCSSDANRTLVTASGDGDVEKIQELLRNGADVNFHLFDSGITPLMAASKRGNI
AAIEALLVAGADINATDHDVGTALYWAAFEGQLESMNILLKRGARLRCKKESTLYLLKIIRAKGRDDVLRLV
LAHLRKECPEQK
>Natronospirillum/1-83 operosum
MRDFFLKYNLDQASFWISFICWLGILLVLFKWYFLVYILVFVVNVSLFPPLAKKRRKIRSLYISSFFAYIAS
AAIGLTFIDVS
>Desulfobotulus/1-156 pelophilus (Desulfobotulus)
MGVTHCLILMILHVIKVINMKKHYACLFLCLMGLFGFYGVIDGLSRSNDSLLLSAYESFFVKYSLILALAGW
SCASILIAYLVCVEYITHDYYNASKYDQAKTSFVIMTSTMPAWIFFYITILHTTSEHKIIYVLYGLFLFIYV
DSIFTLCKKKSE
>Marinicella/1-83 meishanensis (Marinicella sp. NBU2979)
MNSDAKETDKLTIRTRVLCSILFLFFLYVGITFIINIERYNIYGLIFSEIVTLGFLSILFKPVFLGRQSYAF
KKFNGLRTPEK
>Ostreibacterium/1-78 oceani
MAGEIDLSDCYIDELTVGEYCEILVRCQDMGLSEDICFINESVKKIKRKLSLVQRKLEAIAFFGLLLLIVIL
LVKTKT
>Commamonas/1-112 odontermitis S00124
MRNTIVVGRGKKHFILSLVGGVVFLYLLYSFFSFPSKGKFDATCIILAVSGFLMLIFSLIHAFLAYLMIFRY
NPLVRNSENNRVLKVLSYEDEPKKLFVVRCSGRTIIVSEI
>Vandammella/1-58 animalimorsus NML97-0112
MISKKNISEPDPINGYKSGPEAIIRNKTNNSIGWRACSGISNASSVSPVNRTECRTKK
>Allofranklinella/1-81 schreckenbergeri (Franklinella schreckenbergeri)
MKKIFTSLIIIIVGLFGFYIAYFYAWLITASPNINEAIKTRYETIASMLAPLSLFIIIIGFFIFIRSALKII
KNKNPNKNQ
>Gynuella/1-111 sunshinyii YC6258
MKLFCGFLIGYLNGLIWPILVIYMPYFVWSLSRKKHMLTMSKGYVIILVFVWFTWASLALFACAESTLILVK
AIFKDIVDFKEEIGRYIAFGIGVGIITLPAILSLFGKQS
>Brevibacillus/1-570 dissolubilis
MNMFRTKQAGTSKKLVSMAVAGTMMMSLLPGMAFAVEQGARPAEAASTTVTVDADTCGYQVWSSTAVYTAGN
RVYYNGKIYEAKWWTQNERPDLSGEWGAWKFISDCTSTGGDTLPPSTPANLRSTGLTSSSVSLAWDASTDNV
GVAGYNVYNGSALATTVTGTTATVSGLAGSTTYNFTVKAKDAAGNISAASNQLSVTTQSGGTTPQPTGRKYI
TYASTWNTSIYDLKPENIPTYITNVNLAFARPDTAYQRGSYAFDQAVAGFEFVEGATTNNGQKKFTAQQAQD
LRNNIATLKARGTETWVSVGGWAYSQGSQWASFNAPRVVDLALDLGAGGIDIDWESDGNSCNKLTAEQFSCS
KDGEVAGIISSLYNEIKARGATLKISIAGWSTGAYYVKGTPFEEGKVQWGSPFGGVMYRVVKDHGSKIDFIN
LMSYDAGDYYDPREGYESYRAIYNGPINMGMEIAPEGAGGAVLEVNAPAGTVYDADMLTGQNNMATQYYNVE
TMVKYIKNKGRANDGFMLWQLWKQRVHQPAPAGAATENSAGQYVCNNLPLAGNCGQWIPSLPKLTP
>Paenibacillus/1-201 oryzisoli
MAWSELHMVPNEYNDEMKKIDESLLQLLAERKSLSKGRRFYPQKEVLQEWSTRFGIEIPQINWLLNSLNENY
PVRPNEPGDLEHVMPIMKKTIVGDFAYTLTHAMQHQHSSIVYCEIKLIQLDGHFGNFRPQLQLDVRGTELYR
VMRNGASGGGGQTQITFLISPRLPDNLEGLHFALIPYASPLESPPKEIILDQEVRFD
