# Supplementary material for: Ancestral neuronal receptors are bacterial accessory toxins
Source: Nat Commun. 2026 Feb 14;17:2753. doi: 10.1038/s41467-026-69246-x (PMC13018210; doi:10.1038/s41467-026-69246-x)
Supplement: Supplementary file 11 — Source Data [file 41467_2026_69246_MOESM11_ESM.xlsx]

## Sheet: Figure 2i
Data: propidium accumulation, relative fluorescence measured at 561nm								Graphpad prism Two way ANOVA
	BiTLPCTD	BiTLPCTD + 2% ara	sp-BiTLPCTD	sp- BiTLPCTD + 2% ara	WT			Table Analyzed	PI labelling fig
	1.28793	32.3942	0.791717	39.3351	23.6374
	1.67459	1.52838	17.8259	157.723	92.6572			Two-way ANOVA	Ordinary
	2.05307	13.312	8.50961	160.749	77.4689			Alpha	0.05
	5.66479	3.1546	8.34772	121.786	51.0281
	5.32501	1.53308	19.5694	248.011	62.8425			Source of Variation	% of total variation	P value	P value summary	Significant?
	2.04489	18.7345	6.2756	137.097	24.5797			Row Factor	24.84	<0.0001	****	Yes
	21.8678	18.1524	4.47922	179.044	63.5013			Column Factor	27.45	<0.0001	****	Yes
	4.39542	18.9358	3877.2688*	306.783	229.216
	1.85242	29.6298	10.4727	264.213	124.081			ANOVA table	SS (Type III)	DF	MS	F (DFn, DFd)	P value
	3.92609	365.41	6719.0464*	349.889	294.595			Row Factor	3220952	250	12884	F (250, 712) = 1.547	P<0.0001
	6.80444	18.9031	4.88293	191.338	26.5139			Column Factor	3560124	4	890031	F (4, 712) = 106.9	P<0.0001
	220.023	10.8387	0.912476	456.359	41.0155			Residual	5929910	712	8329
	5.84146	0.434631	12.034	517.043	39.3123
	9.77795	2.39468	2.11115	278.222	13.5874			Data summary
	5.56616	9.0004	4.59668	148.59	15.9771			Number of columns (Column Factor)	5
	7.90637	20.9744	2.83801	249.263	282.595			Number of rows (Row Factor)	251
	33.853	2.20349	10.4879	224.186	18.4629			Number of values	967
	6.32993	4.95627	5.21402	483.663	14.9979
	2.50796	11.5034	10.6708	196.807	35.9718
	0.0734558	1.87402	6.76855	261.72	26.666			Graphpad prism Two way ANOVA (multiple comparison test)
	290.33	0.935181	13.3142	239.719	319.741			Compare column means (main column effect)
	43.8735	2.57687	2.94678	143.13	63.8118
	9.30408	2.82932	1.72595	404.857	7.67175			Number of families	1
	1.9986	2.01712	0.242889	202.315	405.777			Number of comparisons per family	10
	5.27014	3.57196	0.244354	458.064	18.3528			Alpha	0.05
	3.37515	2896.9402*	3.44189	365.059	32.3655
	2.20416	1.70554	5.06161	343.324	28.0831			Tukey's multiple comparisons test	Mean diff.	95.00% CI of diff.	Below threshold?	Summary	Adjusted P Value
	6.19479	21.7912	568.738	449.358	73.4406
	6.2532	3.24951	2.47086	94.7059	37.4584			BiTLPCTD vs. BiTLPCTD + 2% ara	-6.877	-31.55 to 17.80	No	ns	0.9413
	5.59079	2.05145	61.0204	287.677	12.8528			BiTLPCTD vs. sp-BiTLPCTD	-19.66	-49.26 to 9.945	No	ns	0.365
	9.17044	2.04095	5.66223	181.503	25.9704			BiTLPCTD vs. sp- BiTLPCTD + 2% ara	-181.2	-208.8 to -153.6	Yes	****	<0.0001
	1.11389	13.5171	7.0452	389.257	2.53967			BiTLPCTD vs. WT	-14.69	-39.39 to 10.02	No	ns	0.4813
	7.8288	3.26093	4.79636	382.839	33.5384			BiTLPCTD + 2% ara vs. sp-BiTLPCTD	-12.78	-41.84 to 16.28	No	ns	0.7497
	3.8887	21.1213	1.67947	491.87	24.6061			BiTLPCTD + 2% ara vs. sp- BiTLPCTD + 2% ara	-174.3	-201.3 to -147.4	Yes	****	<0.0001
	368.273	2.02151	11.0013	115.104	10.7546			BiTLPCTD + 2% ara vs. WT	-7.81	-30.23 to 14.61	No	ns	0.8759
	7.0032	11.7163	0.542694	88.1203	41.9553			sp-BiTLPCTD vs. sp- BiTLPCTD + 2% ara	-161.6	-192.2 to -130.9	Yes	****	<0.0001
	14.6082	13.4017	4.07507	270.941	40.1514			sp-BiTLPCTD vs. WT	4.972	-24.12 to 34.07	No	ns	0.9902
	0.0479736	5.13998	0.656494	119.912	22.5707			sp- BiTLPCTD + 2% ara vs. WT	166.5	139.5 to 193.5	Yes	****	<0.0001
	2.24994	8.80704	6.60452	291.029	17.7581
	5.20679	3.63699	2.95264	95.7437	6.94421
	2.004	17.0213	1.4642	231.62	17.337			Test details	Mean 1	Mean 2	Mean diff.	SE of diff.	N1	N2	q	DF
	0.650269	27096.834*	5.76504	181.139	20.9114
	8.86118	659.786	7.29202	166.58	2875.1375*			BiTLPCTD vs. BiTLPCTD + 2% ara	22.09	28.97	-6.877	9.022	194	249	1.078	712
	11.2095	1.82257	1.65057	210.891	11.2262			BiTLPCTD vs. sp-BiTLPCTD	22.09	41.75	-19.66	10.83	194	124	2.568	712
	2.98907	4.37402	10.4461	231.646	14.8308			BiTLPCTD vs. sp- BiTLPCTD + 2% ara	22.09	203.3	-181.2	10.09	194	152	25.39	712
	94.2987	0.169952	5.41321	37.7822	28.1772			BiTLPCTD vs. WT	22.09	36.78	-14.69	9.034	194	248	2.299	712
	1.13931	9.12753	2.3793	78.7042	6.78619			BiTLPCTD + 2% ara vs. sp-BiTLPCTD	28.97	41.75	-12.78	10.63	249	124	1.701	712
	4.68469	25.7482	31.2131	220.813	215.122			BiTLPCTD + 2% ara vs. sp- BiTLPCTD + 2% ara	28.97	203.3	-174.3	9.864	249	152	24.99	712
	4.03686	4.32779	265.074	275.219	5.5387			BiTLPCTD + 2% ara vs. WT	28.97	36.78	-7.81	8.198	249	248	1.347	712
	4.36438	9.90268	16.1958	133.781	37.7967			sp-BiTLPCTD vs. sp- BiTLPCTD + 2% ara	41.75	203.3	-161.6	11.19	124	152	20.41	712
	5.88724	0.595551	4.7161	164.23	13.1434			sp-BiTLPCTD vs. WT	41.75	36.78	4.972	10.64	124	248	0.6609	712
	6.94489	4.87427	12.4779	59.519	1.80789			sp- BiTLPCTD + 2% ara vs. WT	203.3	36.78	166.5	9.878	152	248	23.84	712
	209.67	4.33466	3.23264	150.993	4.4859
	7.57874	10.9601	122.855	140.391	1.1814
	0.539612	10.1694	10.1267	100.706	666.502
	0.308258	0.258484	7.11359	39.0598	1.91745
	2.00021	10.4278	3.19672	180.562	0.474152
	5.21893	6.79654	2.07376	236.462	3.35284
	7.86804	14.3702	6.42642	113.923	11.8139
	4.64609	8.39209	2.87534	229.139	14.7505
	4.87552	7.24622	2.71115	370.716	8.76562
	15.2184	17.8556	2.16739	282.713	12.88
	6.20642	7.30603	5.94513	122.218	18.3797
	0.0884705	17.4182	1.65506	219.031	1.95822
	13.7039	347.613	359.692	116.23	1.25848
	3.66397	4.60812	4.9989	200.892	0.630951
	1.46729	3.12039	11.3026	3.439	170.79
	11.8359	330.274	3.83447	2.05847	9.88593
	1.42395	3.73334	4.73187	187.62	20.8738
	30.8484	6.86749	7.29443	117.545	5.27209
	0.948059	6.44107	4.60483	148.358	158.697
	15.6515	1.47079	10.8897	228.861	7.21106
	2.22208	5.29157	10.7732	139.447	42741.633*
	2.84576	3.13013	1.30441	150.559	9.98251
	0.53949	2.94165	10.1009	180.988	6.87225
	2.64993	5.45297	0.532318	100.115	6.55795
	1.59335	5.7222	2.55692	249.385	98.4611
	6.02466	2.02264	1.35898	2989.8926*	4.875
	2.66226	0.739777	16.5231	127.348	4.86276
	340.476	1.70966	0.361969	112.909	16.7454
	5.67102	12.7567	3.35446	271.916	5.01007
	1.20435	6.56195	310.879	102.831	3.54517
	5.24313	6.75714	4.2222	70.2206	4.7377
	7.49835	1.72495	19.1224	174.488	2.98648
	1.81131	0.963196	2.3129	13.1707	2.95834
	4.79907	1.9483	0.982208	8.01801	1.50061
	2.26819	2.78781	2.02481	60.5353	5.07227
	0.986633	16.9148	5.06165	65.9367	13.4521
	2.52982	0.907257	1.12177	100.972	6.40881
	0.0818481	2.25986	224.496	182.172	4.70038
	0.46701	12.8963	1.50732	177.493	3.28201
	10.0702	1.88257	1.20822	122.124	4.3392
	3.06851	0.402191	12.5329	113.709	7.11151
	14.5333	421.339	9.26123	158.506	10.4425
	5.95642	14.7995	490.228	137.095	5.73425
	1.61713	3.48618	8.21994	170.555	9.55667
	3.905	5.51965	0.181274	201.754	5.16675
	6.34912	3.76971	5.37015	141.758	2.71661
	11.4912	5.85056	2.08362	172.238	2.84631
	0.979614	6.41803	0.0331421	109.542	2624.5015*
	1.04095	2.43161	3.496	139.393	5.76727
	5.31131	5.74091	27.6102	138.179	0.927185
	17.3495	8.22073	0.699402	177.783	2.64291
	1.11096	6.55298	22.0677	133.088	14.4409
	669.552	1.56625	7.72781	72.8493	149.651
	18.3774	6.67734	3.16028	139.016	6.67734
	7.66141	6.62131	3.62863	91.0798	6.62131
	12.84	4.53134	0.23349	223.508	4.53134
	8.03726	1.8252	4.94415	227.702	1.8252
	15.2816	11.5983	1.98444	135.331	11.5983
	3.38602	8.06186	637.24	38.2887	8.06186
	18.9128	1.17749	4.84283	154.353	1.17749
	5.48404	2.21927	113.186	70.5983	2.21927
	1.27902	3.8631	5.19412	3.96405	3.8631
	5.44531	5.6933	1.43277	364.638	5.6933
	4.1019	0.573792	451.846	171.7	0.573792
	3.73849	1.30566	5.24484	230.581	1.30566
	158.888	2.8338	2.55151	3.91571	2.8338
	4.9534	2.10434	0.91507	225.495	2.10434
	6.06308	2.34772	4.86865	207.759	2.34772
	2.07471	2.51276	0.207153	210.281	2.51276
	4.15292	2.84631	0.0339661	381.004	2.84631
	2.01349	2.0094	8.24628	266.595	2.0094
	3.04758	0.364349	183.841	132.402	0.364349
	2.07556	0.501556	1669.3561*	149.059	0.501556
	3.73016	1.14752	23.3463	213.75	1.14752
	4.25717	0.257416	2.4595	269.871	0.257416
	0.836517	3.04495		2133.3525*	3.04495
	0.377136	89.534		453.871	89.534
	0.322998	1.2486		392.521	1.2486
	2.07831	0.652496		352.146	0.652496
	3.32336	2.71909		145.617	2.71909
	1.01013	3.9942		226.627	3.9942
	9158.39*	13.7411		242.873	13.7411
	0.753143	0.939178		210.134	0.939178
	1.81863	4.39847		252.431	4.39847
	7.90271	0.682251		298.715	0.682251
	125.703	1.25513		67.388	1.25513
	561.981	3.19803		272.469	3.19803
	615.972	131.045		223.435	131.045
	5.64224	4.66089		257.36	4.66089
	1.22473	2.94724		95.3029	2.94724
	2.61465	1.98764		298.75	1.98764
	0.657532	4.50101		485.41	4.50101
	0.781647	3.83917		218.648	3.83917
	0.228912	3.46036		269.943	3.46036
	2.02624	6.03485		258.185	6.03485
	0.0505371	1.04993		209.809	1.04993
	5.08951	12.3756		258.148	12.3756
	2.17987	5.02612		131.779	5.02612
	4.09195	3.30301		565.653	3.30301
	1.09262	2.62436		388.47	2.62436
	1.33356	0.581329		183.941	0.581329
	6.01236	218.551		408.919	218.551
	1.73227	7.96417			7.96417
	3.7489	3.54779			3.54779
	0.569397	1.90848			1.90848
	0.809052	0.345764			0.345764
	0.477936	301.227			301.227
	1.66501	2.45737			2.45737
	0.679932	1.32605			1.32605
	2.96405	4.80954			4.80954
	3.34882	198.155			198.155
	3.41574	108.781			108.781
	3.09668	0.951996			0.951996
	0.4953	1.48932			1.48932
	3.92468	0.880096			0.880096
	4.62628	4.17499			4.17499
	2.14301	2.37177			2.37177
	3.0199	2.26553			2.26553
	2.40237	2.87741			2.87741
	0.694977	0.972504			0.972504
	2.57715	1.3952			1.3952
	0.907532	2.34732			2.34732
	4.44458	1.70532			1.70532
	2.65479	777.994			777.994
	1.58234	1.83707			1.83707
	232.029	221.061			221.061
	3.27557	0.108398			0.108398
	2.79483	1.01089			1.01089
	3.47195	245.081			245.081
	3.37143	0.784698			0.784698
	2.10995	2.12595			2.12595
	1.01633	155.719			155.719
	1.29785	86.5149			86.5149
	0.0127258	111.825			111.825
	3.04166	5.43106			5.43106
	2.15964	0.690643			0.690643
	4.24844	2.60507			2.60507
	2.60855	2.7717			2.7717
	5.84763	1.30273			1.30273
	2.61652	116.294			116.294
	1.84497	2.80536			2.80536
	2.20718	3.68945			3.68945
	0.469147	0.0515442			0.0515442
		1.53152			1.53152
		0.92923			0.92923
		0.783539			0.783539
		2.05725			2.05725
		1.49896			1.49896
		2.54099			2.54099
		0.0143433			0.0143433
		4.51721			4.51721
		17.2627			17.2627
		5.95105			5.95105
		1.72879			1.72879
		7.15021			7.15021
		5.8421			5.8421
		2.81348			2.81348
		5.03912			5.03912
		157.845			157.845
		2.63364			2.63364
		4.00653			4.00653
		3.86212			3.86212
		3.2435			3.2435
		5.28705			5.28705
		5.67435			5.67435
		6.69302			6.69302
		1.95908			1.95908
		0.251465			0.251465
		1.50446			1.50446
		0.915863			0.915863
		1.90152			1.90152
		260.441			260.441
		6.84402			6.84402
		2.69601			2.69601
		8.57449			8.57449
		271.741			271.741
		15.26			15.26
		5.16498			5.16498
		5.91736			5.91736
		1.42401			1.42401
		4.65494			4.65494
		6.51498			6.51498
		1.04703			1.04703
		5.34073			5.34073
		8.5163			8.5163
		13.2432			13.2432
		5.03165			5.03165
		3.37244			3.37244
		310.64			310.64
		4.15222			4.15222
		4.69272			4.69272
		5.3494			5.3494
		14.7216			14.7216
		134.129			134.129
		4.9873			4.9873
		2.49182			2.49182
		6.89316			6.89316
		0.610199			0.610199
		2.03018			2.03018

## Sheet: Figure 3b
	Empty vector			H.ochraceum			B.inaquosorum			G.bivora			Solimonas sp.			M.psychrotolerans sph1			C.exiguus AB032A			M.fibrata			Methylocaldum sp.			A.pedis			D.oleivorans			P.orysoli
Time (h)	day1	day2	day3	day1	day2	day3	day1	day2	day3	day1	day2	day3	day1	day2	day3	day1	day2	day3	day1	day2	day3	day1	day2	day3	day1	day2	day3	day1	day2	day3	day1	day2	day3	day1	day2	day3
0	0.52	0.51	0.5	0.5	0.49	0.55	0.57	0.51	0.5	0.59	0.53	0.54	0.57	0.47	0.47	0.57	0.51	0.49	0.63	0.55	0.53	0.5	0.54	0.53	0.54	0.55	0.53	0.4	0.4	0.46	0.54	0.5	0.6	0.49	0.48	0.52
1	0.81	0.76	0.79	0.84	0.75	0.81	0.82	0.74	0.78	0.85	0.83	0.79	0.85	0.74	0.76	0.8	0.75	0.72	0.85	0.78	0.79	0.48	0.48	0.47	0.53	0.55	0.56	0.43	0.42	0.47	0.82	0.74	0.79	0.87	0.81	0.84
2	1.07	1	1.02	1.06	0.92	0.97	1.06	0.97	1	1.07	1.07	0.98	1.05	0.98	1.02	1.08	0.97	0.94	1.07	0.96	0.96	0.44	0.45	0.48	0.55	0.54	0.58	0.43	0.42	0.47	1.05	0.99	1.01	1.05	1.01	1.03
3	1.21	1.1	1.11	1.2	1.05	1.1	1.18	1.11	1.16	1.22	1.2	1.12	1.16	1.09	1.14	1.2	1.13	1.12	1.19	1.11	1.11	0.44	0.46	0.5	0.54	0.54	0.57	0.4	0.4	0.45	1.17	1.15	1.14	1.15	1.11	1.12
4	1.24	1.18	1.21	1.32	1.14	1.21	1.22	1.18	1.23	1.25	1.33	1.2	1.21	1.18	1.25	1.25	1.2	1.19	1.31	1.2	1.17	0.47	0.46	0.5	0.53	0.53	0.56	0.44	0.44	0.49	1.25	1.25	1.24	1.23	1.2	1.2
5	1.34	1.25	1.26	1.44	1.22	1.28	1.31	1.22	1.28	1.35	1.35	1.32	1.31	1.28	1.36	1.36	1.26	1.25	1.37	1.28	1.27	0.47	0.46	0.49	0.51	0.51	0.55	0.44	0.42	0.46	1.3	1.31	1.31	1.28	1.24	1.25
6	1.37	1.35	1.32	1.46	1.26	1.37	1.37	1.3	1.33	1.34	1.41	1.36	1.35	1.32	1.42	1.39	1.31	1.33	1.43	1.35	1.33	0.46	0.45	0.48	0.55	0.49	0.54	0.41	0.41	0.45	1.39	1.41	1.4	1.36	1.33	1.35

## Sheet: Figure 3e
Data: normalised against Empty vector
Empty vector	BiTLPCTD	sp-BiTLPCTD	MfTLPCTD	MfTLPCTD(E2405A)
100	93.2162	95.3827	6.33499	79.0972	day1
100	93.4476	95.5366	6.52728	81.3044	day2
100	93.6769	95.5955	6.77258	83.32	day3
	Graphpad prism one way ANOVA
	Table Analyzed	normalised against Empty vector
	Repeated measures ANOVA summary
	Assume sphericity?	No
	F	5818
	P value	0.0002
	P value summary	***
	Statistically significant (P < 0.05)?	Yes
	Geisser-Greenhouse's epsilon	0.2502
	R squared	0.9997
	Was the matching effective?
	F	1.807
	P value	0.2251
	P value summary	ns
	Is there significant matching (P < 0.05)?	No
	R squared	0.0001552
	ANOVA table	SS	DF
	Treatment (between columns)	18331	4
	Individual (between rows)	2.847	2
	Residual (random)	6.302	8
	Total	18340	14
	Data summary
	Number of treatments (columns)	5
	Number of subjects (rows)	3
	Number of missing values	0
	Graphpad prism multiple comparison one-way ANOVA
	Number of families	1
	Number of comparisons per family	10
	Alpha	0.05
	Tukey's multiple comparisons test	Mean Diff.	95.00% CI of diff.	Below threshold?	Summary	Adjusted P Value
	Empty vector vs. BiTLPCTD	6.553	5.530 to 7.576	Yes	****	<0.0001	A-B
	Empty vector vs. sp-BiTLPCTD	4.495	4.007 to 4.983	Yes	****	<0.0001	A-C
	Empty vector vs. MfTLPCTD	93.46	92.48 to 94.43	Yes	****	<0.0001	A-D
	Empty vector vs. MfTLPCTD(E2405A)	18.76	9.377 to 28.14	Yes	*	0.0131	A-E
	BiTLPCTD vs. sp-BiTLPCTD	-2.058	-2.621 to -1.495	Yes	**	0.0033	B-C
	BiTLPCTD vs. MfTLPCTD	86.9	86.81 to 86.99	Yes	****	<0.0001	B-D
	BiTLPCTD vs. MfTLPCTD(E2405A)	12.21	3.847 to 20.57	Yes	*	0.024	B-E
	sp-BiTLPCTD vs. MfTLPCTD	88.96	88.43 to 89.49	Yes	****	<0.0001	C-D
	sp-BiTLPCTD vs. MfTLPCTD(E2405A)	14.26	5.357 to 23.17	Yes	*	0.02	C-E
	MfTLPCTD vs. MfTLPCTD(E2405A)	-74.7	-83.11 to -66.28	Yes	****	<0.0001	D-E
	Test details	Mean 1	Mean 2	Mean Diff.	SE of diff.	n1	n2	q	DF
	Empty vector vs. BiTLPCTD	100	93.45	6.553	0.133	3	3	69.68	2
	Empty vector vs. sp-BiTLPCTD	100	95.5	4.495	0.06345	3	3	100.2	2
	Empty vector vs. MfTLPCTD	100	6.545	93.46	0.1266	3	3	1044	2
	Empty vector vs. MfTLPCTD(E2405A)	100	81.24	18.76	1.219	3	3	21.76	2
	BiTLPCTD vs. sp-BiTLPCTD	93.45	95.5	-2.058	0.07322	3	3	39.75	2
	BiTLPCTD vs. MfTLPCTD	93.45	6.545	86.9	0.01136	3	3	10816	2
	BiTLPCTD vs. MfTLPCTD(E2405A)	93.45	81.24	12.21	1.086	3	3	15.89	2
	sp-BiTLPCTD vs. MfTLPCTD	95.5	6.545	88.96	0.06941	3	3	1813	2
	sp-BiTLPCTD vs. MfTLPCTD(E2405A)	95.5	81.24	14.26	1.158	3	3	17.42	2
	MfTLPCTD vs. MfTLPCTD(E2405A)	6.545	81.24	-74.7	1.093	3	3	96.61	2
	Compact letter display
	Empty vector	A
	sp-BiTLPCTD	B
	BiTLPCTD	C
	MfTLPCTD(E2405A)	D
	MfTLPCTD	E

## Sheet: Figure 4d
Data: normalised against immunity
Buffer	MfTLPCTD	MfTLPCTD/Mf Immunity	Mf Immunity
1.94719	3.2025	100	93.3828	day1
1.40876	5.88917	100	98.1314	day2
0.547539	15.3757	100	78.8118	day3
Graphpad prism One way ANOVA results
Table Analyzed	normalised against immunity
Data sets analyzed	A-D
ANOVA summary
F	230.6
P value	<0.0001
P value summary	****
Significant diff. among means (P < 0.05)?	Yes
R squared	0.9886
Brown-Forsythe test
F (DFn, DFd)	1.417 (3, 8)
P value	0.3074
P value summary	ns
Are SDs significantly different (P < 0.05)?	No
Bartlett's test
Bartlett's statistic (corrected)
P value
P value summary
Are SDs significantly different (P < 0.05)?
ANOVA table	SS	DF	MS	F (DFn, DFd)	P value
Treatment (between columns)	24694	3	8231	F (3, 8) = 230.6	P<0.0001
Residual (within columns)	285.5	8	35.69
Total	24979	11
Data summary
Number of treatments (columns)	4
Number of values (total)	12
Graphpad prism One way ANOVA mutiple comparison
Number of families	1
Number of comparisons per family	6
Alpha	0.05
Šídák's multiple comparisons test	Mean Diff.	95.00% CI of diff.	Below threshold?	Summary	Adjusted P Value
Buffer vs. MfTLPCTD	-6.855	-23.75 to 10.04	No	ns	0.733	A-B
Buffer vs. MfTLPCTD/Mf Immunity	-98.7	-115.6 to -81.80	Yes	****	<0.0001	A-C
Buffer vs. Mf Immunity	-88.81	-105.7 to -71.91	Yes	****	<0.0001	A-D
MfTLPCTD vs. MfTLPCTD/Mf Immunity	-91.84	-108.7 to -74.95	Yes	****	<0.0001	B-C
MfTLPCTD vs. Mf Immunity	-81.95	-98.85 to -65.05	Yes	****	<0.0001	B-D
MfTLPCTD/Mf Immunity vs. Mf Immunity	9.891	-7.007 to 26.79	No	ns	0.3821	C-D
Test details	Mean 1	Mean 2	Mean Diff.	SE of diff.	n1	n2	t	DF
Buffer vs. MfTLPCTD	1.301	8.156	-6.855	4.878	3	3	1.405	8
Buffer vs. MfTLPCTD/Mf Immunity	1.301	100	-98.7	4.878	3	3	20.23	8
Buffer vs. Mf Immunity	1.301	90.11	-88.81	4.878	3	3	18.21	8
MfTLPCTD vs. MfTLPCTD/Mf Immunity	8.156	100	-91.84	4.878	3	3	18.83	8
MfTLPCTD vs. Mf Immunity	8.156	90.11	-81.95	4.878	3	3	16.8	8
MfTLPCTD/Mf Immunity vs. Mf Immunity	100	90.11	9.891	4.878	3	3	2.028	8
Compact letter display
MfTLPCTD/Mf Immunity	A
Mf Immunity	A
MfTLPCTD	B
Buffer	B

## Sheet: Supplementary Fig.6
		Empty vector			BsTLPCTD			sp-BsTLPCTD
	Time (h)	day1	day2	day3	day1	day2	day3	day1	day2	day3
	0	0.54	0.54	0.54	0.54	0.58	0.55	0.52	0.52	0.53
	1	0.67	0.66	0.66	0.65	0.71	0.66	0.46	0.46	0.47
	2	0.81	0.8	0.81	0.76	0.81	0.79	0.45	0.46	0.46
	3	0.93	0.92	0.94	0.88	0.93	0.9	0.45	0.46	0.47
	4	1.03	1.04	1.04	0.98	1.03	1.01	0.45	0.47	0.47
	5	1.1	1.11	1.11	1.06	1.09	1.07	0.45	0.47	0.47
	6	1.15	1.16	1.16	1.09	1.11	1.1	0.46	0.47	0.47
